# Supplementary material for: Identification of host genetic factors modulating β-lactam resistance in Escherichia coli harbouring plasmid-borne β-lactamase through transposon-sequencing
Source: Emerg Microbes Infect. 2025 Apr 15;14(1):2493921. doi: 10.1080/22221751.2025.2493921 (PMC12024506; doi:10.1080/22221751.2025.2493921)
Supplement: supplementary table 3.xlsx [file TEMI_A_2493921_SM7954.xlsx]

## Sheet: ampicillin_called.assembly_only
isolate	assembly	ampicillin_phenotype	isolation_type	collection_date_year	collection_date_month	collection_date_day	location_country	host
PDT000041778.1	GCA_000770275.1	R	clinical	2013	9	24	USA	Homo sapiens
PDT000041780.1	GCA_000770285.1	R	clinical	2014	5	1	USA	Homo sapiens
PDT000077409.3	GCA_012774675.1	R	clinical	2015	NA	NA	USA	Homo sapiens
PDT000077415.3	GCA_012773715.1	R	clinical	2014	NA	NA	USA	Homo sapiens
PDT000082671.4	GCA_012769655.1	R	clinical	2015	NA	NA	USA	Homo sapiens
PDT000082672.4	GCA_012769615.1	R	clinical	2015	NA	NA	USA	Homo sapiens
PDT000082673.4	GCA_012769635.1	R	clinical	2015	NA	NA	USA	Homo sapiens
PDT000082675.4	GCA_012769515.1	R	clinical	2015	NA	NA	USA	Homo sapiens
PDT000084292.3	GCA_012774615.1	R	clinical	2015	NA	NA	USA	Homo sapiens
PDT000084293.3	GCA_012774435.1	R	clinical	2015	NA	NA	USA	Homo sapiens
PDT000084294.3	GCA_012774375.1	R	clinical	2015	NA	NA	USA	Homo sapiens
PDT000084295.3	GCA_012775035.1	R	clinical	2015	NA	NA	USA	Homo sapiens
PDT000084296.3	GCA_012774995.1	R	clinical	2015	NA	NA	USA	Homo sapiens
PDT000084297.3	GCA_012774905.1	R	clinical	2015	NA	NA	USA	Homo sapiens
PDT000084298.3	GCA_012775005.1	R	clinical	2015	NA	NA	USA	Homo sapiens
PDT000084300.3	GCA_012774935.1	R	clinical	2015	NA	NA	USA	Homo sapiens
PDT000084301.3	GCA_012774955.1	R	clinical	2015	NA	NA	USA	Homo sapiens
PDT000084305.3	GCA_012774975.1	R	clinical	2015	NA	NA	USA	Homo sapiens
PDT000094013.3	GCA_012774415.1	R	clinical	2015	NA	NA	USA	Homo sapiens
PDT000094016.3	GCA_012774455.1	R	clinical	2015	NA	NA	USA	Homo sapiens
PDT000094017.2	GCA_012775495.1	R	clinical	2015	NA	NA	USA	Homo sapiens
PDT000094018.2	GCA_012775355.1	R	clinical	2015	NA	NA	USA	Homo sapiens
PDT000094019.2	GCA_012775435.1	R	clinical	2015	NA	NA	USA	Homo sapiens
PDT000094020.2	GCA_012775415.1	R	clinical	2015	NA	NA	USA	Homo sapiens
PDT000094021.2	GCA_012777175.1	R	clinical	2015	NA	NA	USA	Homo sapiens
PDT000095268.3	GCA_012773815.1	R	clinical	2015	NA	NA	USA	Homo sapiens
PDT000095269.2	GCA_012773855.1	R	clinical	2015	NA	NA	USA	Homo sapiens
PDT000095290.2	GCA_012774565.1	R	clinical	2015	NA	NA	USA	Homo sapiens
PDT000095291.2	GCA_012774535.1	R	clinical	2015	NA	NA	USA	Homo sapiens
PDT000101124.2	GCA_012765805.1	R	clinical	2015	NA	NA	USA	Homo sapiens
PDT000101125.2	GCA_012766055.1	R	clinical	2015	NA	NA	USA	Homo sapiens
PDT000101126.2	GCA_012767555.1	R	clinical	2015	NA	NA	USA	Homo sapiens
PDT000101127.2	GCA_012766035.1	R	clinical	2015	NA	NA	USA	Homo sapiens
PDT000101128.2	GCA_012767495.1	R	clinical	2015	NA	NA	USA	Homo sapiens
PDT000101129.2	GCA_012765915.1	R	clinical	2015	NA	NA	USA	Homo sapiens
PDT000101130.2	GCA_012765535.1	R	clinical	2015	NA	NA	USA	Homo sapiens
PDT000101131.2	GCA_012765655.1	R	clinical	2015	NA	NA	USA	Homo sapiens
PDT000101136.2	GCA_012768095.1	R	clinical	2015	NA	NA	USA	Homo sapiens
PDT000101138.2	GCA_012767515.1	R	clinical	2015	NA	NA	USA	Homo sapiens
PDT000101139.2	GCA_012765495.1	R	clinical	2015	NA	NA	USA	Homo sapiens
PDT000101140.2	GCA_012766115.1	R	clinical	2015	NA	NA	USA	Homo sapiens
PDT000102011.2	GCA_012741175.1	R	clinical	2015	NA	NA	USA	Homo sapiens
PDT000102012.2	GCA_012741115.1	R	clinical	2015	NA	NA	USA	Homo sapiens
PDT000102013.2	GCA_012741135.1	R	clinical	2015	NA	NA	USA	Homo sapiens
PDT000102015.2	GCA_012741095.1	R	clinical	2015	NA	NA	USA	Homo sapiens
PDT000102017.2	GCA_012741075.1	R	clinical	2015	NA	NA	USA	Homo sapiens
PDT000102018.2	GCA_012741055.1	R	clinical	2015	NA	NA	USA	Homo sapiens
PDT000102020.2	GCA_012740975.1	R	clinical	2015	NA	NA	USA	Homo sapiens
PDT000102021.2	GCA_012741015.1	R	clinical	2015	NA	NA	USA	Homo sapiens
PDT000102022.2	GCA_012741035.1	R	clinical	2015	NA	NA	USA	Homo sapiens
PDT000102023.2	GCA_012740995.1	R	clinical	2015	NA	NA	USA	Homo sapiens
PDT000102024.2	GCA_012740955.1	R	clinical	2015	NA	NA	USA	Homo sapiens
PDT000107934.2	GCA_012739135.1	R	clinical	2015	NA	NA	USA	Homo sapiens
PDT000107936.2	GCA_020381885.1	R	clinical	2015	NA	NA	USA	Homo sapiens
PDT000124856.2	GCA_012707345.1	R	clinical	2015	NA	NA	USA	Homo sapiens
PDT000124857.2	GCA_012707805.1	R	clinical	2015	NA	NA	USA	Homo sapiens
PDT000124858.2	GCA_012707405.1	R	clinical	2015	NA	NA	USA	Homo sapiens
PDT000124863.2	GCA_012707275.1	R	clinical	2014	NA	NA	USA	Homo sapiens
PDT000124864.2	GCA_012707365.1	R	clinical	2014	NA	NA	USA	Homo sapiens
PDT000124865.2	GCA_012707325.1	R	clinical	2015	NA	NA	USA	Homo sapiens
PDT000124866.2	GCA_012707745.1	R	clinical	2014	NA	NA	USA	Homo sapiens
PDT000124867.2	GCA_012707265.1	R	clinical	2014	NA	NA	USA	Homo sapiens
PDT000124868.2	GCA_012707205.1	R	clinical	2014	NA	NA	USA	Homo sapiens
PDT000124869.2	GCA_012707305.1	R	clinical	2014	NA	NA	USA	Homo sapiens
PDT000124870.2	GCA_012707185.1	R	clinical	2014	NA	NA	USA	Homo sapiens
PDT000124871.2	GCA_012707225.1	S	clinical	2014	NA	NA	USA	Homo sapiens
PDT000124872.2	GCA_012707245.1	R	clinical	2014	NA	NA	USA	Homo sapiens
PDT000130444.2	GCA_012683825.1	R	clinical	NA	NA	NA	USA	Homo sapiens
PDT000133400.2	GCA_012677665.1	R	clinical	2014	NA	NA	USA	Homo sapiens
PDT000133401.2	GCA_012677365.1	R	clinical	2014	NA	NA	USA	Homo sapiens
PDT000133402.2	GCA_015511245.1	R	clinical	2014	NA	NA	USA	Homo sapiens
PDT000133643.2	GCA_012677405.1	R	clinical	2016	NA	NA	USA	Homo sapiens
PDT000133645.2	GCA_012677425.1	R	clinical	2014	NA	NA	USA	Homo sapiens
PDT000133646.2	GCA_012677445.1	R	clinical	2014	NA	NA	USA	Homo sapiens
PDT000133647.2	GCA_012677185.1	R	clinical	2014	NA	NA	USA	Homo sapiens
PDT000133648.2	GCA_012677645.1	R	clinical	2014	NA	NA	USA	Homo sapiens
PDT000133655.2	GCA_012677705.1	R	clinical	2014	NA	NA	USA	Homo sapiens
PDT000133656.2	GCA_012677675.1	R	clinical	2014	NA	NA	USA	Homo sapiens
PDT000133657.2	GCA_012677605.1	R	clinical	2014	NA	NA	USA	Homo sapiens
PDT000133658.2	GCA_012677565.1	R	clinical	2014	NA	NA	USA	Homo sapiens
PDT000140739.2	GCA_012642845.1	R	clinical	2014	NA	NA	USA	Homo sapiens
PDT000140740.2	GCA_018094305.1	R	clinical	2014	NA	NA	USA	Homo sapiens
PDT000140742.2	GCA_012642925.1	R	clinical	2014	NA	NA	USA	Homo sapiens
PDT000140746.2	GCA_012642825.1	R	clinical	2015	NA	NA	USA	Homo sapiens
PDT000140747.2	GCA_012642945.1	R	clinical	2016	NA	NA	USA	Homo sapiens
PDT000140748.2	GCA_012642885.1	R	clinical	2014	NA	NA	USA	Homo sapiens
PDT000140749.2	GCA_012642905.1	R	clinical	2014	NA	NA	USA	Homo sapiens
PDT000140750.2	GCA_012642835.1	R	clinical	2014	NA	NA	USA	Homo sapiens
PDT000144512.2	GCA_012634225.1	R	clinical	2016	NA	NA	USA	Homo sapiens
PDT000144519.2	GCA_014028875.1	S	clinical	2016	NA	NA	USA	Homo sapiens
PDT000144522.2	GCA_012634045.1	R	clinical	2016	NA	NA	USA	Homo sapiens
PDT000144523.2	GCA_012634105.1	R	clinical	2016	NA	NA	USA	Homo sapiens
PDT000144527.2	GCA_012634085.1	R	clinical	2015	NA	NA	USA	Homo sapiens
PDT000149559.2	GCA_012586875.1	R	clinical	2016	NA	NA	USA	Homo sapiens
PDT000149560.2	GCA_012586495.1	R	clinical	2016	NA	NA	USA	Homo sapiens
PDT000149561.2	GCA_012586815.1	R	clinical	2016	NA	NA	USA	Homo sapiens
PDT000149562.2	GCA_012586975.1	R	clinical	2016	NA	NA	USA	Homo sapiens
PDT000149563.2	GCA_012587435.1	R	clinical	2016	NA	NA	USA	Homo sapiens
PDT000149564.2	GCA_012587415.1	R	clinical	2016	NA	NA	USA	Homo sapiens
PDT000149565.2	GCA_012586855.1	R	clinical	2016	NA	NA	USA	Homo sapiens
PDT000149566.2	GCA_012587395.1	R	clinical	2016	NA	NA	USA	Homo sapiens
PDT000149568.2	GCA_012586555.1	R	clinical	2016	NA	NA	USA	Homo sapiens
PDT000150945.2	GCA_013131675.1	R	clinical	2016	NA	NA	USA	Homo sapiens
PDT000150946.2	GCA_020373065.1	R	clinical	2016	NA	NA	USA	Homo sapiens
PDT000150950.2	GCA_012902145.1	R	clinical	2016	NA	NA	USA	Homo sapiens
PDT000150951.2	GCA_012902095.1	R	clinical	2016	NA	NA	USA	Homo sapiens
PDT000150954.2	GCA_020373145.1	R	clinical	2016	NA	NA	USA	Homo sapiens
PDT000150955.2	GCA_012902165.1	R	clinical	2016	NA	NA	USA	Homo sapiens
PDT000150956.2	GCA_012898465.1	R	clinical	2016	NA	NA	USA	Homo sapiens
PDT000150959.2	GCA_020373085.1	R	clinical	2016	NA	NA	USA	Homo sapiens
PDT000158300.1	GCA_001874785.1	R	clinical	NA	NA	NA	NA	NA
PDT000158301.1	GCA_001874845.1	R	clinical	NA	NA	NA	NA	NA
PDT000172049.4	GCA_013076645.1	R	clinical	2016	NA	NA	USA	Homo sapiens
PDT000172051.3	GCA_012480175.1	R	clinical	2015	NA	NA	USA	Homo sapiens
PDT000173711.2	GCA_025179005.1	R	clinical	2016	NA	NA	USA	Homo sapiens
PDT000173716.2	GCA_012507815.1	R	clinical	2016	NA	NA	USA	Homo sapiens
PDT000173717.2	GCA_012507835.1	R	clinical	2016	NA	NA	USA	Homo sapiens
PDT000173719.2	GCA_013084515.1	R	clinical	2016	NA	NA	USA	Homo sapiens
PDT000173720.4	GCA_013084545.3	R	clinical	2016	NA	NA	USA	Homo sapiens
PDT000173723.3	GCA_012479855.1	R	clinical	2016	NA	NA	USA	Homo sapiens
PDT000173724.2	GCA_012507615.1	R	clinical	2016	NA	NA	USA	Homo sapiens
PDT000173726.5	GCA_012480115.3	R	clinical	2016	NA	NA	USA	Homo sapiens
PDT000173728.2	GCA_013084465.1	R	clinical	2016	NA	NA	USA	Homo sapiens
PDT000173730.2	GCA_012507775.1	R	clinical	2016	NA	NA	USA	Homo sapiens
PDT000173732.2	GCA_013084405.1	R	clinical	2016	NA	NA	USA	Homo sapiens
PDT000173733.2	GCA_013084385.1	R	clinical	2016	NA	NA	USA	Homo sapiens
PDT000173737.2	GCA_012507795.1	R	clinical	2016	NA	NA	USA	Homo sapiens
PDT000173740.2	GCA_020368835.1	R	clinical	2016	NA	NA	USA	Homo sapiens
PDT000186889.2	GCA_012499805.1	R	clinical	2016	NA	NA	USA	Homo sapiens
PDT000186890.2	GCA_012499725.1	R	clinical	2016	NA	NA	USA	Homo sapiens
PDT000186891.3	GCA_012479835.1	R	clinical	2016	NA	NA	USA	Homo sapiens
PDT000186896.3	GCA_013994675.1	R	clinical	2016	NA	NA	USA	Homo sapiens
PDT000197012.1	GCA_002055635.1	R	clinical	NA	NA	NA	NA	NA
PDT000197013.1	GCA_002056065.1	R	clinical	NA	NA	NA	NA	NA
PDT000197014.1	GCA_002056145.1	R	clinical	NA	NA	NA	NA	NA
PDT000197015.1	GCA_002056635.1	R	clinical	NA	NA	NA	NA	NA
PDT000198420.3	GCA_012480035.1	R	clinical	2016	NA	NA	USA	Homo sapiens
PDT000198421.3	GCA_012479775.1	R	clinical	2016	NA	NA	USA	Homo sapiens
PDT000198909.3	GCA_012479815.1	R	clinical	2016	NA	NA	USA	Homo sapiens
PDT000198911.3	GCA_012479795.1	R	clinical	2016	NA	NA	USA	Homo sapiens
PDT000200507.2	GCA_012482395.1	R	clinical	2017	NA	NA	USA	Homo sapiens
PDT000200509.2	GCA_012482475.1	R	clinical	2017	NA	NA	USA	Homo sapiens
PDT000200510.2	GCA_012482455.1	R	clinical	2017	NA	NA	USA	Homo sapiens
PDT000200512.3	GCA_012479675.1	R	clinical	2016	NA	NA	USA	Homo sapiens
PDT000200513.3	GCA_012480075.1	R	clinical	2016	NA	NA	USA	Homo sapiens
PDT000201873.2	GCA_012480015.1	R	clinical	2016	NA	NA	USA	Homo sapiens
PDT000201874.2	GCA_012479695.1	R	clinical	2016	NA	NA	USA	Homo sapiens
PDT000201875.2	GCA_012479735.1	R	clinical	2016	NA	NA	USA	Homo sapiens
PDT000201876.2	GCA_012479925.1	R	clinical	2016	NA	NA	USA	Homo sapiens
PDT000201896.2	GCA_012479935.1	R	clinical	2016	NA	NA	USA	Homo sapiens
PDT000201898.2	GCA_012480135.1	R	clinical	2016	NA	NA	USA	Homo sapiens
PDT000202829.2	GCA_012478455.1	R	clinical	2016	NA	NA	USA	Homo sapiens
PDT000209466.1	GCA_002142695.1	R	clinical	2016	1	NA	Taiwan	Homo sapiens
PDT000216781.1	GCA_002180055.1	R	clinical	NA	NA	NA	NA	NA
PDT000216782.1	GCA_002180095.1	R	clinical	NA	NA	NA	NA	NA
PDT000216783.1	GCA_002180135.1	R	clinical	NA	NA	NA	NA	NA
PDT000216784.1	GCA_002180195.1	R	clinical	NA	NA	NA	NA	NA
PDT000216785.1	GCA_002180215.1	R	clinical	NA	NA	NA	NA	NA
PDT000216786.1	GCA_002180275.1	R	clinical	NA	NA	NA	NA	NA
PDT000218720.1	GCA_002192275.1	R	clinical	NA	NA	NA	NA	NA
PDT000218721.1	GCA_002192295.1	R	clinical	NA	NA	NA	NA	NA
PDT000219963.1	GCA_002201835.1	R	clinical	NA	NA	NA	NA	NA
PDT000219964.1	GCA_002202175.1	R	clinical	NA	NA	NA	NA	NA
PDT000222826.2	GCA_012442945.1	R	clinical	2016	NA	NA	USA	Homo sapiens
PDT000222833.2	GCA_012443035.1	R	clinical	2016	NA	NA	USA	Homo sapiens
PDT000222834.2	GCA_012442985.1	R	clinical	2016	NA	NA	USA	Homo sapiens
PDT000222835.2	GCA_012443025.1	R	clinical	2016	NA	NA	USA	Homo sapiens
PDT000222837.2	GCA_012442905.1	R	clinical	2016	NA	NA	USA	Homo sapiens
PDT000222838.2	GCA_012443005.1	R	clinical	2016	NA	NA	USA	Homo sapiens
PDT000223022.2	GCA_012442285.1	R	clinical	2017	NA	NA	USA	Homo sapiens
PDT000223026.2	GCA_012442305.1	R	clinical	2017	NA	NA	USA	Homo sapiens
PDT000223027.2	GCA_012442165.1	R	clinical	2017	NA	NA	USA	Homo sapiens
PDT000223028.2	GCA_012442325.1	R	clinical	2017	NA	NA	USA	Homo sapiens
PDT000223029.2	GCA_012442345.1	R	clinical	2017	NA	NA	USA	Homo sapiens
PDT000223031.2	GCA_012442225.1	R	clinical	2017	NA	NA	USA	Homo sapiens
PDT000223032.2	GCA_012442685.1	R	clinical	2017	NA	NA	USA	Homo sapiens
PDT000226498.2	GCA_012437535.1	R	clinical	2017	NA	NA	USA	Homo sapiens
PDT000226502.2	GCA_012437555.1	R	clinical	2017	NA	NA	USA	Homo sapiens
PDT000231446.4	GCA_012432855.3	R	clinical	2017	NA	NA	USA	Homo sapiens
PDT000231447.2	GCA_012432815.1	R	clinical	2017	NA	NA	USA	Homo sapiens
PDT000231450.2	GCA_012432675.1	R	clinical	2017	NA	NA	USA	Homo sapiens
PDT000231455.2	GCA_012432695.1	R	clinical	2017	NA	NA	USA	Homo sapiens
PDT000231456.2	GCA_012432755.1	R	clinical	2017	NA	NA	USA	Homo sapiens
PDT000231459.2	GCA_020363865.1	R	clinical	2017	NA	NA	USA	Homo sapiens
PDT000231460.2	GCA_012432635.1	R	clinical	2017	NA	NA	USA	Homo sapiens
PDT000267147.1	GCA_002787215.1	R	clinical	NA	NA	NA	NA	NA
PDT000267148.1	GCA_002787315.1	R	clinical	NA	NA	NA	NA	NA
PDT000267155.1	GCA_002788115.1	R	clinical	NA	NA	NA	NA	NA
PDT000267156.1	GCA_002788295.1	R	clinical	NA	NA	NA	NA	NA
PDT000267827.1	GCA_002796445.1	R	clinical	NA	NA	NA	NA	NA
PDT000267828.1	GCA_002796585.1	S	clinical	NA	NA	NA	NA	NA
PDT000276841.1	GCA_002860085.1	R	clinical	2014	6	NA	Hong Kong	Homo sapiens
PDT000276842.1	GCA_002860105.1	R	clinical	2013	11	NA	China	Homo sapiens
PDT000289953.1	GCA_002948655.1	S	clinical	NA	NA	NA	NA	NA
PDT000292891.1	GCA_002968715.1	R	clinical	NA	NA	NA	NA	NA
PDT000292892.1	GCA_002968735.1	R	clinical	NA	NA	NA	NA	NA
PDT000294786.1	GCA_002996945.1	R	clinical	NA	NA	NA	NA	NA
PDT000294787.1	GCA_002999075.1	R	clinical	NA	NA	NA	NA	NA
PDT000294789.1	GCA_003000595.1	R	clinical	NA	NA	NA	NA	NA
PDT000294790.1	GCA_003000615.1	R	clinical	NA	NA	NA	NA	NA
PDT000294791.1	GCA_003000675.1	R	clinical	NA	NA	NA	NA	NA
PDT000304333.1	GCA_003031735.1	R	clinical	2015	NA	NA	USA	Homo sapiens
PDT000304335.1	GCA_003031775.1	R	clinical	2016	NA	NA	USA	Homo sapiens
PDT000304336.1	GCA_003031795.1	R	clinical	2015	NA	NA	USA	Homo sapiens
PDT000304337.1	GCA_003031815.1	R	clinical	2016	NA	NA	USA	Homo sapiens
PDT000310771.1	GCA_003073815.1	R	clinical	NA	NA	NA	NA	NA
PDT000310772.1	GCA_003073835.1	R	clinical	NA	NA	NA	NA	NA
PDT000310773.1	GCA_003073875.1	R	clinical	NA	NA	NA	NA	NA
PDT000310774.1	GCA_003073955.1	R	clinical	NA	NA	NA	NA	NA
PDT000325637.1	GCA_003194265.1	R	clinical	2013	1	9	Sweden	Homo sapiens
PDT000329816.1	GCA_003204155.1	R	clinical	NA	NA	NA	NA	NA
PDT000343389.1	GCA_003288415.1	R	clinical	NA	NA	NA	NA	NA
PDT000343391.1	GCA_003288455.1	R	clinical	NA	NA	NA	NA	NA
PDT000352555.1	GCA_003324445.1	R	clinical	NA	NA	NA	NA	NA
PDT000352556.1	GCA_003324505.1	R	clinical	NA	NA	NA	NA	NA
PDT000358737.1	GCA_003075555.1	S	clinical	NA	NA	NA	NA	NA
PDT000380899.1	GCA_003571665.1	R	clinical	NA	NA	NA	NA	NA
PDT000380900.1	GCA_003571685.1	R	clinical	NA	NA	NA	NA	NA
PDT000380902.1	GCA_003571785.1	R	clinical	NA	NA	NA	NA	NA
PDT000380903.1	GCA_003571825.1	R	clinical	NA	NA	NA	NA	NA
PDT000388475.1	GCA_003606425.1	R	clinical	NA	NA	NA	NA	NA
PDT000457700.1	GCA_004116595.1	R	clinical	2015	NA	NA	Brazil	Homo sapiens
PDT000457701.1	GCA_004116695.1	R	clinical	2015	NA	NA	Brazil	Homo sapiens
PDT000457702.1	GCA_004116795.1	R	clinical	2015	NA	NA	Brazil	Homo sapiens
PDT000457703.1	GCA_004116815.1	I	clinical	2015	NA	NA	Brazil	Homo sapiens
PDT000457705.1	GCA_004116855.1	S	clinical	2015	NA	NA	Brazil	Homo sapiens
PDT000457706.1	GCA_004116875.1	R	clinical	2015	NA	NA	Brazil	Homo sapiens
PDT000457707.1	GCA_004116895.1	R	clinical	2015	NA	NA	Brazil	Homo sapiens
PDT000457708.1	GCA_004116915.1	R	clinical	2015	NA	NA	Brazil	Homo sapiens
PDT000457709.1	GCA_004116935.1	R	clinical	2015	NA	NA	Brazil	Homo sapiens
PDT000457711.1	GCA_004118895.1	R	clinical	2015	NA	NA	Brazil	Homo sapiens
PDT000466038.3	GCA_012179845.2	S	clinical	NA	NA	NA	USA	NA
PDT000466051.3	GCA_012179625.2	S	clinical	NA	NA	NA	USA	NA
PDT000469854.3	GCA_012251005.2	S	clinical	NA	NA	NA	USA	NA
PDT000469855.3	GCA_012251025.2	R	clinical	NA	NA	NA	USA	NA
PDT000469856.3	GCA_012250985.2	S	clinical	NA	NA	NA	USA	NA
PDT000485906.1	GCA_004564175.1	R	clinical	2015	NA	NA	USA	Homo sapiens
PDT000485907.1	GCA_004566475.1	R	clinical	2018	NA	NA	USA	Homo sapiens
PDT000485908.1	GCA_004566575.1	R	clinical	2017	NA	NA	USA	Homo sapiens
PDT000485909.1	GCA_004567065.1	R	clinical	2017	NA	NA	USA	Homo sapiens
PDT000485910.1	GCA_004567165.1	R	clinical	2017	NA	NA	USA	Homo sapiens
PDT000485911.1	GCA_004567345.1	R	clinical	2018	NA	NA	USA	Homo sapiens
PDT000485912.1	GCA_004567315.1	R	clinical	2018	NA	NA	USA	Homo sapiens
PDT000485913.1	GCA_004567475.1	R	clinical	2018	NA	NA	USA	Homo sapiens
PDT000485914.1	GCA_004567665.1	R	clinical	2017	NA	NA	USA	Homo sapiens
PDT000485972.1	GCA_004569165.1	R	clinical	2018	NA	NA	USA	Homo sapiens
PDT000485976.1	GCA_004569695.1	R	clinical	2018	NA	NA	USA	Homo sapiens
PDT000494191.1	GCA_004799195.1	R	clinical	2015	NA	NA	Pakistan	Homo sapiens
PDT000494192.1	GCA_004799215.1	R	clinical	NA	NA	NA	Pakistan	Homo sapiens
PDT000494193.1	GCA_004799185.1	R	clinical	2016	1	11	Pakistan	Homo sapiens
PDT000542613.1	GCA_004569745.1	R	clinical	2017	NA	NA	USA	Homo sapiens
PDT000542614.1	GCA_004569995.1	R	clinical	2017	NA	NA	USA	Homo sapiens
PDT000542615.1	GCA_004570035.1	R	clinical	2018	NA	NA	USA	Homo sapiens
PDT000542616.1	GCA_004569925.1	R	clinical	2017	NA	NA	USA	Homo sapiens
PDT000543085.1	GCA_004568225.1	R	clinical	2017	NA	NA	USA	Homo sapiens
PDT000543086.1	GCA_004567175.1	R	clinical	2017	NA	NA	USA	Homo sapiens
PDT000543087.1	GCA_004567615.1	R	clinical	2017	NA	NA	USA	Homo sapiens
PDT000543088.1	GCA_004567225.1	R	clinical	2017	NA	NA	USA	Homo sapiens
PDT000543089.1	GCA_004567725.1	R	clinical	2017	NA	NA	USA	Homo sapiens
PDT000543090.1	GCA_004567895.1	R	clinical	2017	NA	NA	USA	Homo sapiens
PDT000543091.1	GCA_004567605.1	R	clinical	2017	NA	NA	USA	Homo sapiens
PDT000543092.1	GCA_004567745.1	R	clinical	2017	NA	NA	USA	Homo sapiens
PDT000543093.1	GCA_004567755.1	R	clinical	2017	NA	NA	USA	Homo sapiens
PDT000543094.1	GCA_004567505.1	R	clinical	2018	NA	NA	USA	Homo sapiens
PDT000543095.1	GCA_004567695.1	R	clinical	2017	NA	NA	USA	Homo sapiens
PDT000543096.1	GCA_004567675.1	R	clinical	2017	NA	NA	USA	Homo sapiens
PDT000543097.1	GCA_004567595.1	R	clinical	2017	NA	NA	USA	Homo sapiens
PDT000543098.1	GCA_004569045.1	R	clinical	2017	NA	NA	USA	Homo sapiens
PDT000543099.1	GCA_004567805.1	R	clinical	2017	NA	NA	USA	Homo sapiens
PDT000543100.1	GCA_004568895.1	R	clinical	2018	NA	NA	USA	Homo sapiens
PDT000543101.1	GCA_004569875.1	R	clinical	2018	NA	NA	USA	Homo sapiens
PDT000543102.1	GCA_004568935.1	R	clinical	2017	NA	NA	USA	Homo sapiens
PDT000543103.1	GCA_004567415.1	R	clinical	2018	NA	NA	USA	Homo sapiens
PDT000543104.1	GCA_004568145.1	R	clinical	2017	NA	NA	USA	Homo sapiens
PDT000543106.1	GCA_004568615.1	R	clinical	2018	NA	NA	USA	Homo sapiens
PDT000543107.1	GCA_004567285.1	R	clinical	2017	NA	NA	USA	Homo sapiens
PDT000543108.1	GCA_004568035.1	R	clinical	2017	NA	NA	USA	Homo sapiens
PDT000543109.1	GCA_004567445.1	R	clinical	2018	NA	NA	USA	Homo sapiens
PDT000543110.1	GCA_004567275.1	R	clinical	2017	NA	NA	USA	Homo sapiens
PDT000543111.1	GCA_004569855.1	R	clinical	2018	NA	NA	USA	Homo sapiens
PDT000543112.1	GCA_004567565.1	R	clinical	2017	NA	NA	USA	Homo sapiens
PDT000543113.1	GCA_004567375.1	R	clinical	2018	NA	NA	USA	Homo sapiens
PDT000543114.1	GCA_004568575.1	R	clinical	2017	NA	NA	USA	Homo sapiens
PDT000543115.1	GCA_004567185.1	R	clinical	2017	NA	NA	USA	Homo sapiens
PDT000543116.1	GCA_004567145.1	R	clinical	2017	NA	NA	USA	Homo sapiens
PDT000543117.1	GCA_004569675.1	R	clinical	2018	NA	NA	USA	Homo sapiens
PDT000543118.1	GCA_004567495.1	R	clinical	2018	NA	NA	USA	Homo sapiens
PDT000543119.1	GCA_004567535.1	R	clinical	2018	NA	NA	USA	Homo sapiens
PDT000543121.1	GCA_004567815.1	R	clinical	2017	NA	NA	USA	Homo sapiens
PDT000543124.1	GCA_004567405.1	R	clinical	2018	NA	NA	USA	Homo sapiens
PDT000543125.1	GCA_004568205.1	R	clinical	2017	NA	NA	USA	Homo sapiens
PDT000543126.1	GCA_004567355.1	R	clinical	2018	NA	NA	USA	Homo sapiens
PDT000543127.1	GCA_004567715.1	R	clinical	2017	NA	NA	USA	Homo sapiens
PDT000543128.1	GCA_004567585.1	R	clinical	2018	NA	NA	USA	Homo sapiens
PDT000543129.1	GCA_004567055.1	R	clinical	2017	NA	NA	USA	Homo sapiens
PDT000543130.1	GCA_004567265.1	R	clinical	2017	NA	NA	USA	Homo sapiens
PDT000543131.1	GCA_004567365.1	R	clinical	2018	NA	NA	USA	Homo sapiens
PDT000543132.1	GCA_004567255.1	R	clinical	2017	NA	NA	USA	Homo sapiens
PDT000543133.1	GCA_004566715.1	R	clinical	2018	NA	NA	USA	Homo sapiens
PDT000543134.1	GCA_004566665.1	R	clinical	2018	NA	NA	USA	Homo sapiens
PDT000543135.1	GCA_004566685.1	R	clinical	2018	NA	NA	USA	Homo sapiens
PDT000543136.1	GCA_004567005.1	R	clinical	2017	NA	NA	USA	Homo sapiens
PDT000543137.1	GCA_004567045.1	R	clinical	2017	NA	NA	USA	Homo sapiens
PDT000543138.1	GCA_004566775.1	R	clinical	2018	NA	NA	USA	Homo sapiens
PDT000543139.1	GCA_004566595.1	R	clinical	2018	NA	NA	USA	Homo sapiens
PDT000543140.1	GCA_004566965.1	R	clinical	2017	NA	NA	USA	Homo sapiens
PDT000543141.1	GCA_004566795.1	R	clinical	2018	NA	NA	USA	Homo sapiens
PDT000543142.1	GCA_004566465.1	R	clinical	2018	NA	NA	USA	Homo sapiens
PDT000543143.1	GCA_004566555.1	R	clinical	2018	NA	NA	USA	Homo sapiens
PDT000543144.1	GCA_004566385.1	R	clinical	2018	NA	NA	USA	Homo sapiens
PDT000543145.1	GCA_004566565.1	R	clinical	2018	NA	NA	USA	Homo sapiens
PDT000543146.1	GCA_004566785.1	R	clinical	2018	NA	NA	USA	Homo sapiens
PDT000543147.1	GCA_004566455.1	R	clinical	2018	NA	NA	USA	Homo sapiens
PDT000543148.1	GCA_004566875.1	R	clinical	2018	NA	NA	USA	Homo sapiens
PDT000543149.1	GCA_004566865.1	R	clinical	2018	NA	NA	USA	Homo sapiens
PDT000543150.1	GCA_004566535.1	R	clinical	2018	NA	NA	USA	Homo sapiens
PDT000543151.1	GCA_004567115.1	R	clinical	2017	NA	NA	USA	Homo sapiens
PDT000543152.1	GCA_004566375.1	R	clinical	2018	NA	NA	USA	Homo sapiens
PDT000543153.1	GCA_004566395.1	R	clinical	2018	NA	NA	USA	Homo sapiens
PDT000543154.1	GCA_004566905.1	R	clinical	2018	NA	NA	USA	Homo sapiens
PDT000543210.1	GCA_004566675.1	R	clinical	2018	NA	NA	USA	Homo sapiens
PDT000543211.1	GCA_004566415.1	R	clinical	2018	NA	NA	USA	Homo sapiens
PDT000543213.1	GCA_004566405.1	R	clinical	2017	NA	NA	USA	Homo sapiens
PDT000543216.1	GCA_004567075.1	R	clinical	2017	NA	NA	USA	Homo sapiens
PDT000543222.1	GCA_004566985.1	R	clinical	2017	NA	NA	USA	Homo sapiens
PDT000543223.1	GCA_004566545.1	R	clinical	2018	NA	NA	USA	Homo sapiens
PDT000543228.1	GCA_004566765.1	R	clinical	2017	NA	NA	USA	Homo sapiens
PDT000543236.1	GCA_004566645.1	R	clinical	2018	NA	NA	USA	Homo sapiens
PDT000543237.1	GCA_004566835.1	R	clinical	2018	NA	NA	USA	Homo sapiens
PDT000543238.1	GCA_004566915.1	R	clinical	2018	NA	NA	USA	Homo sapiens
PDT000543240.1	GCA_004566755.1	R	clinical	2018	NA	NA	USA	Homo sapiens
PDT000598658.1	GCA_008727135.1	R	clinical	NA	NA	NA	NA	NA
PDT000598659.1	GCA_008727155.1	R	clinical	NA	NA	NA	NA	NA
PDT000598660.1	GCA_008727175.1	S	clinical	NA	NA	NA	NA	NA
PDT000598661.1	GCA_008727195.1	R	clinical	NA	NA	NA	NA	NA
PDT000598662.1	GCA_008727215.1	S	clinical	NA	NA	NA	NA	NA
PDT000598663.1	GCA_008727235.1	S	clinical	NA	NA	NA	NA	NA
PDT000598664.1	GCA_008727255.1	R	clinical	NA	NA	NA	NA	NA
PDT000598665.1	GCA_008727275.1	R	clinical	NA	NA	NA	NA	NA
PDT000604979.1	GCA_008973575.1	R	clinical	NA	NA	NA	NA	NA
PDT000724064.1	GCA_012923065.1	R	clinical	2017	10	18	USA	Homo sapiens
PDT000724067.1	GCA_012925825.1	R	clinical	2017	9	3	USA	Homo sapiens
PDT000724068.1	GCA_012909805.1	R	clinical	2017	9	7	USA	Homo sapiens
PDT000724070.1	GCA_012915035.1	R	clinical	2017	2	28	USA	Homo sapiens
PDT000724073.1	GCA_012915005.1	S	clinical	2017	9	14	USA	Homo sapiens
PDT000724074.1	GCA_012924565.1	R	clinical	2017	10	3	USA	Homo sapiens
PDT000724075.1	GCA_012858695.1	R	clinical	2017	9	24	USA	Homo sapiens
PDT000724076.1	GCA_012915125.1	R	clinical	2017	8	25	USA	Homo sapiens
PDT000724079.1	GCA_012923175.1	R	clinical	2017	8	17	USA	Homo sapiens
PDT000724080.1	GCA_012915085.1	R	clinical	2017	9	7	USA	Homo sapiens
PDT000733528.1	GCA_013123055.1	S	clinical	NA	NA	NA	USA	NA
PDT000733529.3	GCA_013131875.2	S	clinical	NA	NA	NA	USA	NA
PDT000733531.3	GCA_013125025.2	R	clinical	NA	NA	NA	USA	NA
PDT000733533.3	GCA_013123215.2	S	clinical	NA	NA	NA	USA	NA
PDT000733535.3	GCA_013123095.2	S	clinical	NA	NA	NA	USA	NA
PDT000733536.3	GCA_013123785.2	S	clinical	NA	NA	NA	USA	NA
PDT000733537.1	GCA_013123905.1	S	clinical	NA	NA	NA	USA	NA
PDT000898573.1	GCA_015671165.1	S	clinical	2017	10	17	Canada	Sus scrofa domesticus
PDT000898574.1	GCA_015671185.1	S	clinical	2017	8	29	Canada	Sus scrofa domesticus
PDT000898575.1	GCA_015671235.1	S	clinical	2017	8	29	Canada	Sus scrofa domesticus
PDT000898576.1	GCA_015671245.1	S	clinical	2017	8	29	Canada	Sus scrofa domesticus
PDT000898577.1	GCA_015671265.1	S	clinical	2017	4	11	Canada	Sus scrofa domesticus
PDT000898578.1	GCA_015671285.1	S	clinical	2017	8	29	Canada	Sus scrofa domesticus
PDT000898579.1	GCA_015671315.1	S	clinical	2017	4	11	Canada	Sus scrofa domesticus
PDT000898580.1	GCA_015671445.1	S	clinical	2017	10	17	Canada	Sus scrofa domesticus
PDT000898581.1	GCA_015671495.1	S	clinical	2017	10	17	Canada	Sus scrofa domesticus
PDT000898582.1	GCA_015671505.1	S	clinical	2017	10	17	Canada	Sus scrofa domesticus
PDT000898583.1	GCA_015671515.1	S	clinical	2017	10	17	Canada	Sus scrofa domesticus
PDT000898584.1	GCA_015671525.1	R	clinical	2017	6	28	Canada	Sus scrofa domesticus
PDT000898585.1	GCA_015671575.1	R	clinical	2017	6	28	Canada	Sus scrofa domesticus
PDT000898586.1	GCA_015671595.1	R	clinical	2017	6	28	Canada	Sus scrofa domesticus
PDT000898587.1	GCA_015671605.1	S	clinical	2017	6	28	Canada	Sus scrofa domesticus
PDT000898588.1	GCA_015671645.1	S	clinical	2017	5	24	Canada	Sus scrofa domesticus
PDT000898590.1	GCA_015671665.1	R	clinical	2017	5	24	Canada	Sus scrofa domesticus
PDT000898591.1	GCA_015671655.1	R	clinical	2017	5	24	Canada	Sus scrofa domesticus
PDT000898592.1	GCA_015671685.1	R	clinical	2017	5	24	Canada	Sus scrofa domesticus
PDT000898593.1	GCA_015671735.1	S	clinical	2018	1	9	Canada	Sus scrofa domesticus
PDT000898594.1	GCA_015671755.1	R	clinical	2018	1	9	Canada	Sus scrofa domesticus
PDT000898595.1	GCA_015671765.1	S	clinical	2018	1	9	Canada	Sus scrofa domesticus
PDT000898596.1	GCA_015671805.1	S	clinical	2018	1	9	Canada	Sus scrofa domesticus
PDT000898597.1	GCA_015671795.1	S	clinical	2017	5	24	Canada	Sus scrofa domesticus
PDT000898598.1	GCA_015671825.1	R	clinical	2018	1	9	Canada	Sus scrofa domesticus
PDT000898599.1	GCA_015671865.1	S	clinical	2017	4	11	Canada	Sus scrofa domesticus
PDT000898600.1	GCA_015671855.1	S	clinical	2017	8	29	Canada	Sus scrofa domesticus
PDT000898601.1	GCA_015671875.1	S	clinical	2017	9	6	Canada	Sus scrofa domesticus
PDT000898602.1	GCA_015671925.1	S	clinical	2017	9	6	Canada	Sus scrofa domesticus
PDT000898603.1	GCA_015671915.1	S	clinical	2017	4	11	Canada	Sus scrofa domesticus
PDT000898604.1	GCA_015671965.1	S	clinical	2017	9	6	Canada	Sus scrofa domesticus
PDT000898605.1	GCA_015671945.1	S	clinical	2017	9	6	Canada	Sus scrofa domesticus
PDT000898606.1	GCA_015671975.1	S	clinical	2017	9	6	Canada	Sus scrofa domesticus
PDT000898607.1	GCA_015671995.1	S	clinical	2017	4	18	Canada	Sus scrofa domesticus
PDT000898608.1	GCA_015672035.1	S	clinical	2017	4	18	Canada	Sus scrofa domesticus
PDT000898609.1	GCA_015672055.1	S	clinical	2017	4	18	Canada	Sus scrofa domesticus
PDT000898610.1	GCA_015672065.1	S	clinical	2017	4	18	Canada	Sus scrofa domesticus
PDT000898611.1	GCA_015672085.1	S	clinical	2017	4	18	Canada	Sus scrofa domesticus
PDT000898612.1	GCA_015672105.1	S	clinical	2017	3	29	Canada	Sus scrofa domesticus
PDT000898613.1	GCA_015672115.1	S	clinical	2017	3	29	Canada	Sus scrofa domesticus
PDT000898614.1	GCA_015672135.1	S	clinical	2017	3	29	Canada	Sus scrofa domesticus
PDT000898615.1	GCA_015672175.1	S	clinical	2017	3	29	Canada	Sus scrofa domesticus
PDT000898616.1	GCA_015672195.1	R	clinical	2017	10	24	Canada	Sus scrofa domesticus
PDT000898617.1	GCA_015672185.1	S	clinical	2017	3	29	Canada	Sus scrofa domesticus
PDT000898618.1	GCA_015672245.1	R	clinical	2017	10	24	Canada	Sus scrofa domesticus
PDT000898619.1	GCA_015672225.1	R	clinical	2017	10	24	Canada	Sus scrofa domesticus
PDT000898620.1	GCA_015672275.1	S	clinical	2017	10	24	Canada	Sus scrofa domesticus
PDT000898621.1	GCA_015672295.1	S	clinical	2017	3	28	Canada	Sus scrofa domesticus
PDT000898622.1	GCA_015672315.1	S	clinical	2017	10	24	Canada	Sus scrofa domesticus
PDT000898623.1	GCA_015672335.1	S	clinical	2017	3	28	Canada	Sus scrofa domesticus
PDT000898624.1	GCA_015672345.1	S	clinical	2017	3	28	Canada	Sus scrofa domesticus
PDT000898625.1	GCA_015672375.1	S	clinical	2017	3	28	Canada	Sus scrofa domesticus
PDT000898626.1	GCA_015672385.1	S	clinical	2017	3	28	Canada	Sus scrofa domesticus
PDT000898627.1	GCA_015672395.1	S	clinical	2017	3	14	Canada	Sus scrofa domesticus
PDT000898628.1	GCA_015672435.1	S	clinical	2017	3	14	Canada	Sus scrofa domesticus
PDT000898629.1	GCA_015672455.1	S	clinical	2017	3	14	Canada	Sus scrofa domesticus
PDT000898630.1	GCA_015672475.1	S	clinical	2017	3	14	Canada	Sus scrofa domesticus
PDT000898633.1	GCA_015672505.1	S	clinical	2017	3	14	Canada	Sus scrofa domesticus
PDT000898635.1	GCA_015672565.1	R	clinical	2017	5	30	Canada	Sus scrofa domesticus
PDT000898641.1	GCA_015672785.1	R	clinical	2017	8	28	Canada	Sus scrofa domesticus
PDT000898642.1	GCA_015672775.1	R	clinical	2017	8	28	Canada	Sus scrofa domesticus
PDT000898643.1	GCA_015672795.1	R	clinical	2017	8	28	Canada	Sus scrofa domesticus
PDT000898644.1	GCA_015672825.1	R	clinical	2017	8	28	Canada	Sus scrofa domesticus
PDT000898645.1	GCA_015672835.1	R	clinical	2017	8	28	Canada	Sus scrofa domesticus
PDT000898646.1	GCA_015672865.1	R	clinical	2017	8	28	Canada	Sus scrofa domesticus
PDT000898648.1	GCA_015672995.1	R	clinical	2017	3	27	Canada	Sus scrofa domesticus
PDT000898651.1	GCA_015673085.1	R	clinical	2017	3	27	Canada	Sus scrofa domesticus
PDT000898652.1	GCA_015673075.1	S	clinical	2017	3	27	Canada	Sus scrofa domesticus
PDT000898654.1	GCA_015673135.1	R	clinical	2017	3	27	Canada	Sus scrofa domesticus
PDT000898655.1	GCA_015673155.1	R	clinical	2017	3	20	Canada	Sus scrofa domesticus
PDT000898656.1	GCA_015673165.1	R	clinical	2017	3	20	Canada	Sus scrofa domesticus
PDT000898657.1	GCA_015673185.1	R	clinical	2017	3	27	Canada	Sus scrofa domesticus
PDT000898658.1	GCA_015673195.1	R	clinical	2017	3	20	Canada	Sus scrofa domesticus
PDT000898659.1	GCA_015673235.1	R	clinical	2017	3	20	Canada	Sus scrofa domesticus
PDT000898660.1	GCA_015673255.1	R	clinical	2017	3	20	Canada	Sus scrofa domesticus
PDT000898661.1	GCA_015673265.1	R	clinical	2017	3	20	Canada	Sus scrofa domesticus
PDT000898662.1	GCA_015673315.1	R	clinical	2017	6	13	Canada	Sus scrofa domesticus
PDT000898663.1	GCA_015673285.1	R	clinical	2017	3	20	Canada	Sus scrofa domesticus
PDT000898664.1	GCA_015673295.1	R	clinical	2017	3	20	Canada	Sus scrofa domesticus
PDT000898665.1	GCA_015673325.1	R	clinical	2017	6	13	Canada	Sus scrofa domesticus
PDT000898666.1	GCA_015673385.1	R	clinical	2017	5	23	Canada	Sus scrofa domesticus
PDT000898669.1	GCA_015673505.1	R	clinical	2017	5	8	Canada	Sus scrofa domesticus
PDT000898670.1	GCA_015673555.1	R	clinical	2017	5	8	Canada	Sus scrofa domesticus
PDT000898671.1	GCA_015673595.1	R	clinical	2017	3	13	Canada	Sus scrofa domesticus
PDT000898674.1	GCA_015673645.1	R	clinical	2017	3	13	Canada	Sus scrofa domesticus
PDT000898675.1	GCA_015673625.1	R	clinical	2017	3	13	Canada	Sus scrofa domesticus
PDT000898681.1	GCA_015673775.1	R	clinical	2017	8	14	Canada	Sus scrofa domesticus
PDT000898682.1	GCA_015673815.1	R	clinical	2017	8	14	Canada	Sus scrofa domesticus
PDT000898683.1	GCA_015673795.1	R	clinical	2017	8	14	Canada	Sus scrofa domesticus
PDT000898684.1	GCA_015673805.1	R	clinical	2017	8	14	Canada	Sus scrofa domesticus
PDT000898685.1	GCA_015673845.1	R	clinical	2017	8	14	Canada	Sus scrofa domesticus
PDT000898686.1	GCA_015673825.1	R	clinical	2017	8	14	Canada	Sus scrofa domesticus
PDT000898687.1	GCA_015673895.1	R	clinical	2017	8	14	Canada	Sus scrofa domesticus
PDT000898688.1	GCA_015673905.1	R	clinical	2017	4	24	Canada	Sus scrofa domesticus
PDT000898689.1	GCA_015673935.1	R	clinical	2017	4	24	Canada	Sus scrofa domesticus
PDT000898690.1	GCA_015673955.1	R	clinical	2017	4	24	Canada	Sus scrofa domesticus
PDT000898691.1	GCA_015673965.1	R	clinical	2017	4	24	Canada	Sus scrofa domesticus
PDT000898692.1	GCA_015673975.1	R	clinical	2017	4	24	Canada	Sus scrofa domesticus
PDT000898693.1	GCA_015674015.1	R	clinical	2017	4	24	Canada	Sus scrofa domesticus
PDT000898694.1	GCA_015674035.1	R	clinical	2017	4	24	Canada	Sus scrofa domesticus
PDT000898713.1	GCA_015674445.1	R	clinical	2017	3	20	Canada	Sus scrofa domesticus
PDT000898716.1	GCA_015674495.1	R	clinical	2017	3	20	Canada	Sus scrofa domesticus
PDT000898717.1	GCA_015674505.1	R	clinical	2017	3	20	Canada	Sus scrofa domesticus
PDT000898718.1	GCA_015674515.1	R	clinical	2017	3	20	Canada	Sus scrofa domesticus
PDT000898719.1	GCA_015674555.1	R	clinical	2017	6	13	Canada	Sus scrofa domesticus
PDT000898720.1	GCA_015674565.1	R	clinical	2017	3	20	Canada	Sus scrofa domesticus
PDT000898721.1	GCA_015674585.1	R	clinical	2017	6	13	Canada	Sus scrofa domesticus
PDT000898722.1	GCA_015674625.1	R	clinical	2017	6	13	Canada	Sus scrofa domesticus
PDT000898723.1	GCA_015674615.1	R	clinical	2017	6	13	Canada	Sus scrofa domesticus
PDT000898725.1	GCA_015674655.1	R	clinical	2017	5	23	Canada	Sus scrofa domesticus
PDT000898728.1	GCA_015674755.1	R	clinical	2017	3	13	Canada	Sus scrofa domesticus
PDT000898729.1	GCA_015674815.1	R	clinical	2017	3	13	Canada	Sus scrofa domesticus
PDT000898730.1	GCA_015674825.1	R	clinical	2017	3	13	Canada	Sus scrofa domesticus
PDT000898735.1	GCA_015674955.1	R	clinical	2017	8	14	Canada	Sus scrofa domesticus
PDT000898736.1	GCA_015674945.1	R	clinical	2017	8	14	Canada	Sus scrofa domesticus
PDT000898737.1	GCA_015674995.1	R	clinical	2017	8	14	Canada	Sus scrofa domesticus
PDT000898738.1	GCA_015675005.1	R	clinical	2017	8	14	Canada	Sus scrofa domesticus
PDT000898739.1	GCA_015675025.1	R	clinical	2017	8	14	Canada	Sus scrofa domesticus
PDT000898740.1	GCA_015675055.1	R	clinical	2017	8	14	Canada	Sus scrofa domesticus
PDT000898742.1	GCA_015675085.1	R	clinical	2017	8	14	Canada	Sus scrofa domesticus
PDT000898743.1	GCA_015675075.1	R	clinical	2017	8	14	Canada	Sus scrofa domesticus
PDT000898748.1	GCA_015675195.1	R	clinical	2017	4	10	Canada	Sus scrofa domesticus
PDT000898749.1	GCA_015675215.1	R	clinical	2017	4	10	Canada	Sus scrofa domesticus
PDT000898750.1	GCA_015675225.1	R	clinical	2017	4	10	Canada	Sus scrofa domesticus
PDT000898753.1	GCA_015675305.1	R	clinical	2017	11	6	Canada	Sus scrofa domesticus
PDT000898755.1	GCA_015675335.1	R	clinical	2017	11	6	Canada	Sus scrofa domesticus
PDT000898761.1	GCA_015675445.1	R	clinical	2017	10	16	Canada	Sus scrofa domesticus
PDT000898762.1	GCA_015675435.1	R	clinical	2017	10	16	Canada	Sus scrofa domesticus
PDT000898763.1	GCA_015675475.1	R	clinical	2017	10	16	Canada	Sus scrofa domesticus
PDT000898770.1	GCA_015675655.1	R	clinical	2018	1	8	Canada	Sus scrofa domesticus
PDT000898771.1	GCA_015675665.1	R	clinical	2018	1	8	Canada	Sus scrofa domesticus
PDT000898772.1	GCA_015675695.1	R	clinical	2018	1	8	Canada	Sus scrofa domesticus
PDT000898774.1	GCA_015675715.1	R	clinical	2018	1	8	Canada	Sus scrofa domesticus
PDT000898778.1	GCA_015675755.1	R	clinical	2018	1	8	Canada	Sus scrofa domesticus
PDT000898784.1	GCA_015675925.1	R	clinical	2017	8	29	Canada	Sus scrofa domesticus
PDT000898785.1	GCA_015675905.1	R	clinical	2017	8	29	Canada	Sus scrofa domesticus
PDT000898786.1	GCA_015675975.1	R	clinical	2017	8	8	Canada	Sus scrofa domesticus
PDT000898787.1	GCA_015675985.1	R	clinical	2017	8	8	Canada	Sus scrofa domesticus
PDT000898788.1	GCA_015675995.1	R	clinical	2017	8	8	Canada	Sus scrofa domesticus
PDT000898796.1	GCA_015676175.1	R	clinical	2017	10	30	Canada	Sus scrofa domesticus
PDT000898798.1	GCA_015676185.1	R	clinical	2017	10	30	Canada	Sus scrofa domesticus
PDT000898799.1	GCA_015676195.1	R	clinical	2017	10	30	Canada	Sus scrofa domesticus
PDT000898800.1	GCA_015676215.1	R	clinical	2017	10	30	Canada	Sus scrofa domesticus
PDT000898801.1	GCA_015676275.1	R	clinical	2017	10	30	Canada	Sus scrofa domesticus
PDT000898802.1	GCA_015676305.1	R	clinical	2017	10	30	Canada	Sus scrofa domesticus
PDT000921363.1	GCA_016237425.1	R	clinical	2017	3	13	Canada	Sus scrofa domesticus
PDT001125426.1	GCA_019903725.1	R	clinical	2014	NA	NA	USA	Homo sapiens
PDT001125427.1	GCA_019903585.1	R	clinical	2014	NA	NA	USA	Homo sapiens
PDT001125429.1	GCA_019903935.1	R	clinical	2014	NA	NA	USA	Homo sapiens
PDT001125430.1	GCA_019903685.1	R	clinical	2014	NA	NA	USA	Homo sapiens
PDT001126241.1	GCA_019915505.1	R	clinical	2021	3	26	Kazakhstan	Homo sapiens
PDT001126242.1	GCA_019915525.1	R	clinical	2021	2	16	Kazakhstan	Homo sapiens
PDT001126243.1	GCA_019915545.1	R	clinical	2021	2	16	Kazakhstan	Homo sapiens
PDT001184877.1	GCA_020985225.1	R	clinical	2019	NA	NA	USA	Free-range White-tailed deer
PDT001340034.1	GCA_023856835.1	R	clinical	2020	9	16	USA	Homo sapiens
PDT001340035.1	GCA_023856825.1	R	clinical	2019	10	21	USA	Homo sapiens
PDT001340036.1	GCA_023856865.1	S	clinical	2020	9	5	USA	Homo sapiens
PDT001340037.1	GCA_023856885.1	S	clinical	2020	8	26	USA	Homo sapiens
PDT001340038.1	GCA_023856905.1	S	clinical	2019	10	30	USA	Homo sapiens
PDT001340039.1	GCA_023856925.1	S	clinical	2019	10	15	USA	Homo sapiens
PDT001340040.1	GCA_023856945.1	S	clinical	2020	8	26	USA	Homo sapiens
PDT001340041.1	GCA_023856965.1	R	clinical	2020	3	5	USA	Homo sapiens
PDT001340042.1	GCA_023856985.1	S	clinical	2020	5	19	USA	Homo sapiens
PDT001340043.1	GCA_023857005.1	S	clinical	2019	10	18	USA	Homo sapiens
PDT001340044.1	GCA_023857025.1	S	clinical	2020	1	13	USA	Homo sapiens
PDT001340045.1	GCA_023857045.1	S	clinical	2020	5	19	USA	Homo sapiens
PDT001340046.1	GCA_023857065.1	S	clinical	2020	9	10	USA	Homo sapiens
PDT001340047.1	GCA_023857085.1	S	clinical	2020	3	25	USA	Homo sapiens
PDT001340048.1	GCA_023857105.1	S	clinical	2020	9	5	USA	Homo sapiens
PDT001340049.1	GCA_023857125.1	S	clinical	2019	10	21	USA	Homo sapiens
PDT001340050.1	GCA_023857145.1	S	clinical	2020	8	26	USA	Homo sapiens
PDT001340051.1	GCA_023857165.1	S	clinical	2020	7	14	USA	Homo sapiens
PDT001340052.1	GCA_023857185.1	S	clinical	2019	10	23	USA	Homo sapiens
PDT001340053.1	GCA_023857205.1	S	clinical	2020	4	2	USA	Homo sapiens
PDT001340054.1	GCA_023857225.1	S	clinical	2020	5	4	USA	Homo sapiens
PDT001340055.1	GCA_023857245.1	S	clinical	2020	8	25	USA	Homo sapiens
PDT001340056.1	GCA_023857265.1	S	clinical	2019	10	22	USA	Homo sapiens
PDT001340057.1	GCA_023857285.1	R	clinical	2020	6	22	USA	Homo sapiens
PDT001340058.1	GCA_023857305.1	R	clinical	2020	4	14	USA	Homo sapiens
PDT001340059.1	GCA_023857325.1	S	clinical	2020	5	19	USA	Homo sapiens
PDT001340060.1	GCA_023857345.1	S	clinical	2020	8	24	USA	Homo sapiens
PDT001340061.1	GCA_023857365.1	S	clinical	2020	4	20	USA	Homo sapiens
PDT001340062.1	GCA_023857385.1	S	clinical	2020	8	26	USA	Homo sapiens
PDT001340063.1	GCA_023857405.1	R	clinical	2019	10	23	USA	Homo sapiens
PDT001340064.1	GCA_023857425.1	R	clinical	2020	3	2	USA	Homo sapiens
PDT001340065.1	GCA_023857445.1	S	clinical	2020	7	14	USA	Homo sapiens
PDT001340066.1	GCA_023857465.1	S	clinical	2020	2	26	USA	Homo sapiens
PDT001340067.1	GCA_023857485.1	S	clinical	2020	4	9	USA	Homo sapiens
PDT001340068.1	GCA_023857505.1	S	clinical	2020	4	17	USA	Homo sapiens
PDT001340069.1	GCA_023857525.1	S	clinical	2020	8	27	USA	Homo sapiens
PDT001340070.1	GCA_023857545.1	S	clinical	2020	1	22	USA	Homo sapiens
PDT001340071.1	GCA_023857565.1	R	clinical	2020	8	24	USA	Homo sapiens
PDT001340072.1	GCA_023857585.1	R	clinical	2020	7	16	USA	Homo sapiens
PDT001340073.1	GCA_023857605.1	R	clinical	2020	9	2	USA	Homo sapiens
PDT001340074.1	GCA_023857625.1	R	clinical	2020	8	25	USA	Homo sapiens
PDT001340075.1	GCA_023857645.1	S	clinical	2020	5	27	USA	Homo sapiens
PDT001340076.1	GCA_023857665.1	R	clinical	2019	10	24	USA	Homo sapiens
PDT001340077.1	GCA_023857685.1	R	clinical	2020	4	20	USA	Homo sapiens
PDT001340078.1	GCA_023857705.1	S	clinical	2020	9	2	USA	Homo sapiens
PDT001340079.1	GCA_023857725.1	R	clinical	2019	10	17	USA	Homo sapiens
PDT001340080.1	GCA_023857745.1	S	clinical	2019	10	12	USA	Homo sapiens
PDT001340081.1	GCA_023857765.1	S	clinical	2020	1	22	USA	Homo sapiens
PDT001340082.1	GCA_023857785.1	S	clinical	2020	4	10	USA	Homo sapiens
PDT001340083.1	GCA_023857805.1	R	clinical	2019	10	25	USA	Homo sapiens
PDT001340084.1	GCA_023857825.1	S	clinical	2020	8	24	USA	Homo sapiens
PDT001340085.1	GCA_023857845.1	R	clinical	2020	9	1	USA	Homo sapiens
PDT001340086.1	GCA_023857865.1	R	clinical	2020	7	29	USA	Homo sapiens
PDT001340087.1	GCA_023857885.1	S	clinical	2020	8	26	USA	Homo sapiens
PDT001340088.1	GCA_023857905.1	S	clinical	2020	8	24	USA	Homo sapiens
PDT001340089.1	GCA_023857925.1	S	clinical	2020	9	14	USA	Homo sapiens
PDT001340090.1	GCA_023857945.1	S	clinical	2020	4	12	USA	Homo sapiens
PDT001340091.1	GCA_023857965.1	S	clinical	2020	9	15	USA	Homo sapiens
PDT001340092.1	GCA_023857985.1	R	clinical	2020	9	29	USA	Homo sapiens
PDT001340093.1	GCA_023858005.1	R	clinical	2020	4	22	USA	Homo sapiens
PDT001340094.1	GCA_023858025.1	R	clinical	2019	10	24	USA	Homo sapiens
PDT001340095.1	GCA_023858045.1	S	clinical	2020	7	30	USA	Homo sapiens
PDT001340096.1	GCA_023858065.1	S	clinical	2020	4	9	USA	Homo sapiens
PDT001340097.1	GCA_023858085.1	S	clinical	2020	4	20	USA	Homo sapiens
PDT001340098.1	GCA_023858105.1	R	clinical	2020	4	9	USA	Homo sapiens
PDT001340099.1	GCA_023858125.1	S	clinical	2019	10	18	USA	Homo sapiens
PDT001340100.1	GCA_023858145.1	S	clinical	2019	10	24	USA	Homo sapiens
PDT001340101.1	GCA_023858165.1	S	clinical	2020	8	28	USA	Homo sapiens
PDT001340102.1	GCA_023858185.1	R	clinical	2020	4	22	USA	Homo sapiens
PDT001340103.1	GCA_023858205.1	S	clinical	2020	1	28	USA	Homo sapiens
PDT001340104.1	GCA_023858225.1	S	clinical	2019	10	21	USA	Homo sapiens
PDT001340105.1	GCA_023858245.1	S	clinical	2020	3	4	USA	Homo sapiens
PDT001340106.1	GCA_023858265.1	R	clinical	2020	1	3	USA	Homo sapiens
PDT001340107.1	GCA_023858285.1	R	clinical	2019	10	15	USA	Homo sapiens
PDT001340108.1	GCA_023858305.1	R	clinical	2020	7	29	USA	Homo sapiens
PDT001340109.1	GCA_023858325.1	S	clinical	2020	3	2	USA	Homo sapiens
PDT001340110.1	GCA_023858345.1	R	clinical	2019	10	22	USA	Homo sapiens
PDT001340111.1	GCA_023858365.1	S	clinical	2020	6	22	USA	Homo sapiens
PDT001340112.1	GCA_023858385.1	S	clinical	2020	8	2	USA	Homo sapiens
PDT001340113.1	GCA_023858405.1	S	clinical	2019	10	23	USA	Homo sapiens
PDT001340114.1	GCA_023858425.1	S	clinical	2020	7	1	USA	Homo sapiens
PDT001340115.1	GCA_023858445.1	S	clinical	2020	8	31	USA	Homo sapiens
PDT001340116.1	GCA_023858465.1	S	clinical	2020	3	13	USA	Homo sapiens
PDT001340117.1	GCA_023858485.1	S	clinical	2019	10	20	USA	Homo sapiens
PDT001340118.1	GCA_023858505.1	S	clinical	2020	4	15	USA	Homo sapiens
PDT001340119.1	GCA_023858525.1	S	clinical	2020	9	2	USA	Homo sapiens
PDT001340120.1	GCA_023858545.1	S	clinical	2020	4	14	USA	Homo sapiens
PDT001340121.1	GCA_023858565.1	R	clinical	2019	10	24	USA	Homo sapiens
PDT001340122.1	GCA_023858585.1	S	clinical	2020	7	17	USA	Homo sapiens
PDT001340123.1	GCA_023858605.1	S	clinical	2020	9	11	USA	Homo sapiens
PDT001340124.1	GCA_023858625.1	S	clinical	2020	4	7	USA	Homo sapiens
PDT001340125.1	GCA_023858645.1	S	clinical	2020	9	9	USA	Homo sapiens
PDT001340126.1	GCA_023858665.1	R	clinical	2019	10	23	USA	Homo sapiens
PDT001340127.1	GCA_023858685.1	R	clinical	2020	8	25	USA	Homo sapiens
PDT001340128.1	GCA_023858705.1	R	clinical	2019	10	21	USA	Homo sapiens
PDT001340129.1	GCA_023858725.1	S	clinical	2020	4	17	USA	Homo sapiens
PDT001340130.1	GCA_023858745.1	S	clinical	2019	10	21	USA	Homo sapiens
PDT001340131.1	GCA_023858775.1	S	clinical	2020	1	27	USA	Homo sapiens
PDT001340132.1	GCA_023858765.1	S	clinical	2019	10	30	USA	Homo sapiens
PDT001340133.1	GCA_023858805.1	S	clinical	2020	9	4	USA	Homo sapiens
PDT001340134.1	GCA_023858825.1	S	clinical	2019	10	10	USA	Homo sapiens
PDT001340135.1	GCA_023858845.1	S	clinical	2020	1	1	USA	Homo sapiens
PDT001340136.1	GCA_023858865.1	S	clinical	2020	7	30	USA	Homo sapiens
PDT001340137.1	GCA_023858885.1	R	clinical	2020	7	8	USA	Homo sapiens
PDT001340138.1	GCA_023858905.1	S	clinical	2020	8	28	USA	Homo sapiens
PDT001340139.1	GCA_023858925.1	S	clinical	2020	1	27	USA	Homo sapiens
PDT001340140.1	GCA_023858945.1	S	clinical	2020	7	1	USA	Homo sapiens
PDT001340141.1	GCA_023858965.1	S	clinical	2020	7	13	USA	Homo sapiens
PDT001340142.1	GCA_023858985.1	R	clinical	2019	10	19	USA	Homo sapiens
PDT001340143.1	GCA_023859005.1	S	clinical	2020	1	29	USA	Homo sapiens
PDT001340144.1	GCA_023859025.1	S	clinical	2020	8	27	USA	Homo sapiens
PDT001340145.1	GCA_023859045.1	S	clinical	2020	5	28	USA	Homo sapiens
PDT001340146.1	GCA_023859065.1	R	clinical	2020	7	16	USA	Homo sapiens
PDT001340147.1	GCA_023859085.1	S	clinical	2020	7	17	USA	Homo sapiens
PDT001340148.1	GCA_023859105.1	R	clinical	2020	9	22	USA	Homo sapiens
PDT001340149.1	GCA_023859125.1	R	clinical	2020	4	2	USA	Homo sapiens
PDT001340150.1	GCA_023859145.1	R	clinical	2020	4	17	USA	Homo sapiens
PDT001340151.1	GCA_023859165.1	S	clinical	2020	9	10	USA	Homo sapiens
PDT001340152.1	GCA_023859185.1	S	clinical	2020	7	7	USA	Homo sapiens
PDT001340153.1	GCA_023859205.1	S	clinical	2020	5	13	USA	Homo sapiens
PDT001340154.1	GCA_023859225.1	S	clinical	2019	10	17	USA	Homo sapiens
PDT001340155.1	GCA_023859245.1	S	clinical	2020	5	27	USA	Homo sapiens
PDT001340156.1	GCA_023859265.1	S	clinical	2020	4	6	USA	Homo sapiens
PDT001340157.1	GCA_023859285.1	S	clinical	2020	9	8	USA	Homo sapiens
PDT001340158.1	GCA_023859305.1	S	clinical	2019	10	18	USA	Homo sapiens
PDT001340159.1	GCA_023859325.1	S	clinical	2020	9	12	USA	Homo sapiens
PDT001340160.1	GCA_023859345.1	R	clinical	2020	5	1	USA	Homo sapiens
PDT001340161.1	GCA_023859365.1	S	clinical	2019	10	21	USA	Homo sapiens
PDT001340162.1	GCA_023859385.1	R	clinical	2020	9	14	USA	Homo sapiens
PDT001340163.1	GCA_023859405.1	R	clinical	2020	1	5	USA	Homo sapiens
PDT001340164.1	GCA_023859425.1	S	clinical	2019	12	10	USA	Homo sapiens
PDT001340165.1	GCA_023859445.1	S	clinical	2020	4	20	USA	Homo sapiens
PDT001340166.1	GCA_023859465.1	S	clinical	2020	6	16	USA	Homo sapiens
PDT001340167.1	GCA_023859485.1	S	clinical	2020	4	10	USA	Homo sapiens
PDT001340168.1	GCA_023859505.1	R	clinical	2020	4	5	USA	Homo sapiens
PDT001340169.1	GCA_023859525.1	R	clinical	2020	4	16	USA	Homo sapiens
PDT001340170.1	GCA_023859545.1	S	clinical	2020	5	7	USA	Homo sapiens
PDT001340171.1	GCA_023859565.1	S	clinical	2020	8	12	USA	Homo sapiens
PDT001340172.1	GCA_023859585.1	S	clinical	2020	3	17	USA	Homo sapiens
PDT001340173.1	GCA_023859605.1	S	clinical	2020	7	20	USA	Homo sapiens
PDT001340174.1	GCA_023859625.1	R	clinical	2020	7	27	USA	Homo sapiens
PDT001340175.1	GCA_023859645.1	R	clinical	2020	9	29	USA	Homo sapiens
PDT001340176.1	GCA_023859665.1	R	clinical	2020	9	1	USA	Homo sapiens
PDT001340177.1	GCA_023859685.1	R	clinical	2020	1	27	USA	Homo sapiens
PDT001340178.1	GCA_023859705.1	R	clinical	2020	4	24	USA	Homo sapiens
PDT001340179.1	GCA_023859725.1	R	clinical	2019	10	30	USA	Homo sapiens
PDT001340180.1	GCA_023859745.1	R	clinical	2020	4	25	USA	Homo sapiens
PDT001340181.1	GCA_023859755.1	S	clinical	2020	6	25	USA	Homo sapiens
PDT001340182.1	GCA_023859785.1	S	clinical	2020	7	28	USA	Homo sapiens
PDT001340183.1	GCA_023859805.1	S	clinical	2020	8	26	USA	Homo sapiens
PDT001340184.1	GCA_023859825.1	S	clinical	2020	4	7	USA	Homo sapiens
PDT001340185.1	GCA_023859845.1	R	clinical	2020	9	23	USA	Homo sapiens
PDT001340186.1	GCA_023859865.1	S	clinical	2020	5	11	USA	Homo sapiens
PDT001340187.1	GCA_023859885.1	R	clinical	2019	11	2	USA	Homo sapiens
PDT001340188.1	GCA_023859905.1	S	clinical	2020	9	14	USA	Homo sapiens
PDT001340189.1	GCA_023859925.1	S	clinical	2020	4	22	USA	Homo sapiens
PDT001340190.1	GCA_023859945.1	S	clinical	2020	8	27	USA	Homo sapiens
PDT001340191.1	GCA_023859965.1	R	clinical	2019	10	19	USA	Homo sapiens
PDT001340192.1	GCA_023859985.1	S	clinical	2020	4	9	USA	Homo sapiens
PDT001340193.1	GCA_023860005.1	R	clinical	2020	5	1	USA	Homo sapiens
PDT001340194.1	GCA_023860025.1	R	clinical	2020	7	26	USA	Homo sapiens
PDT001340195.1	GCA_023860045.1	R	clinical	2020	7	20	USA	Homo sapiens
PDT001340196.1	GCA_023860065.1	R	clinical	2020	5	6	USA	Homo sapiens
PDT001340197.1	GCA_023860085.1	S	clinical	2020	9	2	USA	Homo sapiens
PDT001340198.1	GCA_023860105.1	S	clinical	2020	4	24	USA	Homo sapiens
PDT001340199.1	GCA_023860125.1	S	clinical	2020	1	3	USA	Homo sapiens
PDT001340200.1	GCA_023860145.1	S	clinical	2020	3	10	USA	Homo sapiens
PDT001340201.1	GCA_023860165.1	S	clinical	2019	10	23	USA	Homo sapiens
PDT001340202.1	GCA_023860185.1	R	clinical	2019	11	27	USA	Homo sapiens
PDT001340203.1	GCA_023860205.1	S	clinical	2019	10	25	USA	Homo sapiens
PDT001340204.1	GCA_023860225.1	S	clinical	2020	4	2	USA	Homo sapiens
PDT001340205.1	GCA_023860245.1	R	clinical	2020	9	29	USA	Homo sapiens
PDT001340206.1	GCA_023860265.1	S	clinical	2020	9	3	USA	Homo sapiens
PDT001340207.1	GCA_023860285.1	S	clinical	2020	8	24	USA	Homo sapiens
PDT001340208.1	GCA_023860305.1	R	clinical	2019	12	3	USA	Homo sapiens
PDT001340209.1	GCA_023860325.1	S	clinical	2019	10	11	USA	Homo sapiens
PDT001340210.1	GCA_023860345.1	R	clinical	2019	10	22	USA	Homo sapiens
PDT001340211.1	GCA_023860365.1	R	clinical	2020	3	17	USA	Homo sapiens
PDT001340212.1	GCA_023860385.1	R	clinical	2019	10	19	USA	Homo sapiens
PDT001340213.1	GCA_023860405.1	R	clinical	2020	9	6	USA	Homo sapiens
PDT001340214.1	GCA_023860425.1	R	clinical	2019	10	24	USA	Homo sapiens
PDT001340215.1	GCA_023860445.1	R	clinical	2020	7	27	USA	Homo sapiens
PDT001340216.1	GCA_023860465.1	S	clinical	2020	5	19	USA	Homo sapiens
PDT001340217.1	GCA_023860485.1	S	clinical	2019	10	11	USA	Homo sapiens
PDT001340218.1	GCA_023860505.1	S	clinical	2019	10	27	USA	Homo sapiens
PDT001340219.1	GCA_023860525.1	R	clinical	2020	8	27	USA	Homo sapiens
PDT001340220.1	GCA_023860545.1	R	clinical	2020	7	20	USA	Homo sapiens
PDT001340221.1	GCA_023860565.1	S	clinical	2020	8	26	USA	Homo sapiens
PDT001340222.1	GCA_023860585.1	S	clinical	2020	8	26	USA	Homo sapiens
PDT001340223.1	GCA_023860605.1	S	clinical	2020	3	12	USA	Homo sapiens
PDT001340224.1	GCA_023860625.1	S	clinical	2020	3	4	USA	Homo sapiens
PDT001340225.1	GCA_023860645.1	S	clinical	2019	10	18	USA	Homo sapiens
PDT001340226.1	GCA_023860665.1	R	clinical	2020	7	10	USA	Homo sapiens
PDT001340227.1	GCA_023860685.1	S	clinical	2020	6	9	USA	Homo sapiens
PDT001340228.1	GCA_023860705.1	R	clinical	2020	9	5	USA	Homo sapiens
PDT001340229.1	GCA_023860725.1	R	clinical	2019	10	21	USA	Homo sapiens
PDT001340230.1	GCA_023860745.1	S	clinical	2019	10	24	USA	Homo sapiens
PDT001340231.1	GCA_023860765.1	R	clinical	2020	4	26	USA	Homo sapiens
PDT001340232.1	GCA_023860785.1	S	clinical	2020	4	11	USA	Homo sapiens
PDT001340233.1	GCA_023860805.1	S	clinical	2020	1	27	USA	Homo sapiens
PDT001340234.1	GCA_023860825.1	S	clinical	2020	7	20	USA	Homo sapiens
PDT001340235.1	GCA_023860845.1	S	clinical	2020	4	28	USA	Homo sapiens
PDT001340236.1	GCA_023860865.1	R	clinical	2020	7	27	USA	Homo sapiens
PDT001340237.1	GCA_023860885.1	R	clinical	2019	10	25	USA	Homo sapiens
PDT001340238.1	GCA_023860905.1	R	clinical	2019	10	18	USA	Homo sapiens
PDT001340239.1	GCA_023860925.1	S	clinical	2020	4	23	USA	Homo sapiens
PDT001340240.1	GCA_023860955.1	S	clinical	2020	7	14	USA	Homo sapiens
PDT001340241.1	GCA_023860945.1	S	clinical	2020	7	29	USA	Homo sapiens
PDT001340242.1	GCA_023860985.1	S	clinical	2020	8	27	USA	Homo sapiens
PDT001340243.1	GCA_023861005.1	R	clinical	2020	6	2	USA	Homo sapiens
PDT001340244.1	GCA_023861025.1	S	clinical	2020	9	1	USA	Homo sapiens
PDT001340245.1	GCA_023861045.1	S	clinical	2020	8	27	USA	Homo sapiens
PDT001340246.1	GCA_023861065.1	R	clinical	2020	5	27	USA	Homo sapiens
PDT001340247.1	GCA_023861085.1	S	clinical	2019	10	22	USA	Homo sapiens
PDT001340248.1	GCA_023861105.1	S	clinical	2020	4	8	USA	Homo sapiens
PDT001340249.1	GCA_023861125.1	S	clinical	2020	1	6	USA	Homo sapiens
PDT001340250.1	GCA_023861145.1	S	clinical	2020	4	16	USA	Homo sapiens
PDT001340251.1	GCA_023861165.1	S	clinical	2019	10	17	USA	Homo sapiens
PDT001340252.1	GCA_023861185.1	R	clinical	2020	5	18	USA	Homo sapiens
PDT001340253.1	GCA_023861205.1	R	clinical	2020	7	13	USA	Homo sapiens
PDT001340254.1	GCA_023861225.1	S	clinical	2020	7	17	USA	Homo sapiens
PDT001340255.1	GCA_023861245.1	S	clinical	2020	9	4	USA	Homo sapiens
PDT001340256.1	GCA_023861265.1	R	clinical	2020	7	2	USA	Homo sapiens
PDT001340257.1	GCA_023861285.1	S	clinical	2020	7	16	USA	Homo sapiens
PDT001340258.1	GCA_023861305.1	S	clinical	2020	4	23	USA	Homo sapiens
PDT001340259.1	GCA_023861325.1	S	clinical	2019	10	24	USA	Homo sapiens
PDT001340260.1	GCA_023861345.1	S	clinical	2019	10	24	USA	Homo sapiens
PDT001340261.1	GCA_023861365.1	R	clinical	2019	10	28	USA	Homo sapiens
PDT001340262.1	GCA_023861385.1	S	clinical	2020	1	14	USA	Homo sapiens
PDT001340263.1	GCA_023861405.1	S	clinical	2020	9	14	USA	Homo sapiens
PDT001340264.1	GCA_023861425.1	S	clinical	2020	9	5	USA	Homo sapiens
PDT001340265.1	GCA_023861445.1	S	clinical	2019	10	7	USA	Homo sapiens
PDT001340266.1	GCA_023861465.1	S	clinical	2019	10	28	USA	Homo sapiens
PDT001340267.1	GCA_023861485.1	R	clinical	2019	12	2	USA	Homo sapiens
PDT001340268.1	GCA_023861505.1	R	clinical	2020	4	23	USA	Homo sapiens
PDT001340269.1	GCA_023861525.1	S	clinical	2020	4	20	USA	Homo sapiens
PDT001340270.1	GCA_023861545.1	S	clinical	2020	6	29	USA	Homo sapiens
PDT001340271.1	GCA_023861565.1	S	clinical	2020	7	30	USA	Homo sapiens
PDT001340272.1	GCA_023861585.1	R	clinical	2020	7	10	USA	Homo sapiens
PDT001340273.1	GCA_023861605.1	R	clinical	2020	2	28	USA	Homo sapiens
PDT001340274.1	GCA_023861625.1	S	clinical	2020	7	27	USA	Homo sapiens
PDT001340275.1	GCA_023861645.1	S	clinical	2020	1	3	USA	Homo sapiens
PDT001340276.1	GCA_023861665.1	R	clinical	2020	9	28	USA	Homo sapiens
PDT001340277.1	GCA_023861685.1	S	clinical	2020	6	25	USA	Homo sapiens
PDT001340278.1	GCA_023861705.1	S	clinical	2020	7	30	USA	Homo sapiens
PDT001340279.1	GCA_023861725.1	S	clinical	2020	7	23	USA	Homo sapiens
PDT001340280.1	GCA_023861745.1	R	clinical	2020	1	23	USA	Homo sapiens
PDT001340281.1	GCA_023861765.1	S	clinical	2020	7	21	USA	Homo sapiens
PDT001340282.1	GCA_023861785.1	S	clinical	2019	10	9	USA	Homo sapiens
PDT001340283.1	GCA_023861805.1	R	clinical	2020	3	19	USA	Homo sapiens
PDT001340284.1	GCA_023861825.1	S	clinical	2020	8	2	USA	Homo sapiens
PDT001340285.1	GCA_023861845.1	S	clinical	2019	12	20	USA	Homo sapiens
PDT001340286.1	GCA_023861865.1	S	clinical	2020	1	27	USA	Homo sapiens
PDT001340287.1	GCA_023861885.1	R	clinical	2020	3	12	USA	Homo sapiens
PDT001340288.1	GCA_023861905.1	S	clinical	2020	9	11	USA	Homo sapiens
PDT001340289.1	GCA_023861925.1	R	clinical	2020	7	13	USA	Homo sapiens
PDT001340290.1	GCA_023861945.1	R	clinical	2020	1	14	USA	Homo sapiens
PDT001340291.1	GCA_023861965.1	R	clinical	2020	9	10	USA	Homo sapiens
PDT001340292.1	GCA_023861985.1	S	clinical	2020	2	28	USA	Homo sapiens
PDT001340293.1	GCA_023862005.1	R	clinical	2020	5	14	USA	Homo sapiens
PDT001340294.1	GCA_023862025.1	S	clinical	2020	1	2	USA	Homo sapiens
PDT001340295.1	GCA_023862045.1	S	clinical	2020	5	12	USA	Homo sapiens
PDT001340296.1	GCA_023862065.1	S	clinical	2020	4	2	USA	Homo sapiens
PDT001340297.1	GCA_023862085.1	R	clinical	2020	7	19	USA	Homo sapiens
PDT001340298.1	GCA_023862105.1	R	clinical	2019	12	30	USA	Homo sapiens
PDT001340299.1	GCA_023862125.1	S	clinical	2019	12	17	USA	Homo sapiens
PDT001340300.1	GCA_023862145.1	S	clinical	2020	4	23	USA	Homo sapiens
PDT001340301.1	GCA_023862165.1	S	clinical	2020	4	17	USA	Homo sapiens
PDT001340302.1	GCA_023862185.1	R	clinical	2020	6	25	USA	Homo sapiens
PDT001340303.1	GCA_023862205.1	S	clinical	2019	11	23	USA	Homo sapiens
PDT001340304.1	GCA_023862225.1	R	clinical	2020	1	29	USA	Homo sapiens
PDT001340305.1	GCA_023862245.1	S	clinical	2020	4	13	USA	Homo sapiens
PDT001340306.1	GCA_023862265.1	R	clinical	2020	7	10	USA	Homo sapiens
PDT001340307.1	GCA_023862285.1	R	clinical	2019	12	19	USA	Homo sapiens
PDT001340308.1	GCA_023862305.1	S	clinical	2020	1	13	USA	Homo sapiens
PDT001340309.1	GCA_023862325.1	R	clinical	2020	9	29	USA	Homo sapiens
PDT001340310.1	GCA_023862345.1	R	clinical	2019	11	18	USA	Homo sapiens
PDT001340311.1	GCA_023862365.1	S	clinical	2020	1	28	USA	Homo sapiens
PDT001340312.1	GCA_023862385.1	S	clinical	2019	11	19	USA	Homo sapiens
PDT001340313.1	GCA_023862405.1	R	clinical	2020	7	24	USA	Homo sapiens
PDT001340314.1	GCA_023862425.1	R	clinical	2020	9	15	USA	Homo sapiens
PDT001340315.1	GCA_023862445.1	S	clinical	2020	7	14	USA	Homo sapiens
PDT001340316.1	GCA_023862465.1	S	clinical	2020	5	1	USA	Homo sapiens
PDT001340317.1	GCA_023862485.1	R	clinical	2020	9	8	USA	Homo sapiens
PDT001340318.1	GCA_023862505.1	R	clinical	2020	4	13	USA	Homo sapiens
PDT001340319.1	GCA_023862525.1	R	clinical	2020	9	20	USA	Homo sapiens
PDT001340320.1	GCA_023862545.1	R	clinical	2020	7	30	USA	Homo sapiens
PDT001340321.1	GCA_023862565.1	S	clinical	2020	6	8	USA	Homo sapiens
PDT001340322.1	GCA_023862585.1	R	clinical	2020	9	13	USA	Homo sapiens
PDT001340323.1	GCA_023862605.1	R	clinical	2020	1	8	USA	Homo sapiens
PDT001340324.1	GCA_023862625.1	S	clinical	2020	8	21	USA	Homo sapiens
PDT001340325.1	GCA_023862645.1	R	clinical	2020	4	17	USA	Homo sapiens
PDT001340326.1	GCA_023862665.1	R	clinical	2019	12	17	USA	Homo sapiens
PDT001340327.1	GCA_023862685.1	R	clinical	2020	9	4	USA	Homo sapiens
PDT001340328.1	GCA_023862705.1	R	clinical	2020	9	6	USA	Homo sapiens
PDT001340329.1	GCA_023862725.1	S	clinical	2020	7	5	USA	Homo sapiens
PDT001340330.1	GCA_023862745.1	R	clinical	2019	11	25	USA	Homo sapiens
PDT001340331.1	GCA_023862765.1	S	clinical	2020	5	16	USA	Homo sapiens
PDT001340332.1	GCA_023862785.1	S	clinical	2020	6	24	USA	Homo sapiens
PDT001340333.1	GCA_023862805.1	S	clinical	2020	7	7	USA	Homo sapiens
PDT001340334.1	GCA_023862825.1	R	clinical	2020	3	3	USA	Homo sapiens
PDT001340335.1	GCA_023862845.1	S	clinical	2020	1	17	USA	Homo sapiens
PDT001340336.1	GCA_023862865.1	R	clinical	2020	7	6	USA	Homo sapiens
PDT001340337.1	GCA_023862875.1	S	clinical	2020	4	30	USA	Homo sapiens
PDT001340338.1	GCA_023862905.1	S	clinical	2019	11	27	USA	Homo sapiens
PDT001340339.1	GCA_023862925.1	R	clinical	2019	11	26	USA	Homo sapiens
PDT001340340.1	GCA_023862945.1	S	clinical	2020	9	13	USA	Homo sapiens
PDT001340341.1	GCA_023862965.1	R	clinical	2020	9	17	USA	Homo sapiens
PDT001340342.1	GCA_023862985.1	R	clinical	2020	1	24	USA	Homo sapiens
PDT001340343.1	GCA_023862995.1	R	clinical	2020	4	5	USA	Homo sapiens
PDT001340344.1	GCA_023863025.1	S	clinical	2020	1	27	USA	Homo sapiens
PDT001340345.1	GCA_023863045.1	S	clinical	2020	7	2	USA	Homo sapiens
PDT001340346.1	GCA_023863065.1	R	clinical	2020	9	14	USA	Homo sapiens
PDT001340347.1	GCA_023863085.1	S	clinical	2020	1	22	USA	Homo sapiens
PDT001340348.1	GCA_023863105.1	S	clinical	2020	7	3	USA	Homo sapiens
PDT001340349.1	GCA_023863125.1	R	clinical	2020	1	22	USA	Homo sapiens
PDT001340350.1	GCA_023863145.1	S	clinical	2020	8	30	USA	Homo sapiens
PDT001340351.1	GCA_023863165.1	R	clinical	2020	3	9	USA	Homo sapiens
PDT001340352.1	GCA_023863185.1	S	clinical	2020	7	16	USA	Homo sapiens
PDT001340353.1	GCA_023863205.1	R	clinical	2020	9	22	USA	Homo sapiens
PDT001340354.1	GCA_023863225.1	R	clinical	2020	4	24	USA	Homo sapiens
PDT001340355.1	GCA_023863245.1	R	clinical	2020	1	22	USA	Homo sapiens
PDT001340356.1	GCA_023863265.1	S	clinical	2020	9	11	USA	Homo sapiens
PDT001340357.1	GCA_023863285.1	R	clinical	2020	1	24	USA	Homo sapiens
PDT001340358.1	GCA_023863305.1	R	clinical	2020	4	4	USA	Homo sapiens
PDT001340359.1	GCA_023863325.1	S	clinical	2019	11	20	USA	Homo sapiens
PDT001340360.1	GCA_023863345.1	S	clinical	2020	7	28	USA	Homo sapiens
PDT001340361.1	GCA_023863365.1	S	clinical	2020	6	25	USA	Homo sapiens
PDT001340362.1	GCA_023863385.1	R	clinical	2020	6	17	USA	Homo sapiens
PDT001340363.1	GCA_023863405.1	R	clinical	2020	7	10	USA	Homo sapiens
PDT001340364.1	GCA_023863425.1	R	clinical	2020	1	27	USA	Homo sapiens
PDT001340365.1	GCA_023863445.1	R	clinical	2020	4	21	USA	Homo sapiens
PDT001340366.1	GCA_023863465.1	R	clinical	2020	1	11	USA	Homo sapiens
PDT001340367.1	GCA_023863485.1	R	clinical	2020	2	3	USA	Homo sapiens
PDT001340368.1	GCA_023863505.1	S	clinical	2019	10	15	USA	Homo sapiens
PDT001340369.1	GCA_023863525.1	R	clinical	2020	1	27	USA	Homo sapiens
PDT001340370.1	GCA_023863545.1	S	clinical	2020	7	29	USA	Homo sapiens
PDT001340371.1	GCA_023863565.1	R	clinical	2020	7	28	USA	Homo sapiens
PDT001340372.1	GCA_023863585.1	S	clinical	2020	5	19	USA	Homo sapiens
PDT001340373.1	GCA_023863605.1	S	clinical	2020	7	29	USA	Homo sapiens
PDT001340374.1	GCA_023863625.1	S	clinical	2020	1	22	USA	Homo sapiens
PDT001340375.1	GCA_023863645.1	R	clinical	2020	3	6	USA	Homo sapiens
PDT001340376.1	GCA_023863665.1	S	clinical	2020	6	25	USA	Homo sapiens
PDT001340377.1	GCA_023863685.1	S	clinical	2020	5	27	USA	Homo sapiens
PDT001340378.1	GCA_023863705.1	S	clinical	2020	7	7	USA	Homo sapiens
PDT001340379.1	GCA_023863725.1	S	clinical	2020	7	13	USA	Homo sapiens
PDT001340380.1	GCA_023863745.1	R	clinical	2020	1	16	USA	Homo sapiens
PDT001340381.1	GCA_023863765.1	S	clinical	2020	7	31	USA	Homo sapiens
PDT001340382.1	GCA_023863785.1	R	clinical	2020	1	24	USA	Homo sapiens
PDT001340383.1	GCA_023863805.1	S	clinical	2019	11	18	USA	Homo sapiens
PDT001340384.1	GCA_023863825.1	R	clinical	2019	12	10	USA	Homo sapiens
PDT001340385.1	GCA_023863845.1	R	clinical	2020	3	19	USA	Homo sapiens
PDT001340386.1	GCA_023863865.1	S	clinical	2019	12	9	USA	Homo sapiens
PDT001340387.1	GCA_023863885.1	R	clinical	2020	8	24	USA	Homo sapiens
PDT001340388.1	GCA_023863905.1	S	clinical	2019	10	22	USA	Homo sapiens
PDT001340389.1	GCA_023863925.1	S	clinical	2019	12	2	USA	Homo sapiens
PDT001340390.1	GCA_023863945.1	S	clinical	2020	1	21	USA	Homo sapiens
PDT001340391.1	GCA_023863965.1	R	clinical	2020	7	18	USA	Homo sapiens
PDT001340392.1	GCA_023863985.1	R	clinical	2019	12	22	USA	Homo sapiens
PDT001340393.1	GCA_023864005.1	S	clinical	2020	2	19	USA	Homo sapiens
PDT001340394.1	GCA_023864025.1	S	clinical	2019	10	31	USA	Homo sapiens
PDT001340395.1	GCA_023864045.1	R	clinical	2020	1	22	USA	Homo sapiens
PDT001340396.1	GCA_023864085.1	R	clinical	2020	9	18	USA	Homo sapiens
PDT001340397.1	GCA_023865315.1	R	clinical	2019	10	1	USA	Homo sapiens
PDT001340398.1	GCA_023865335.1	S	clinical	2019	10	4	USA	Homo sapiens
PDT001340399.1	GCA_023865355.1	S	clinical	2019	10	1	USA	Homo sapiens
PDT001340400.1	GCA_023865375.1	R	clinical	2019	10	8	USA	Homo sapiens
PDT001340401.1	GCA_023865395.1	S	clinical	2019	10	21	USA	Homo sapiens
PDT001340402.1	GCA_023865415.1	R	clinical	2020	1	14	USA	Homo sapiens
PDT001340403.1	GCA_023865435.1	S	clinical	2019	11	15	USA	Homo sapiens
PDT001340404.1	GCA_023865455.1	S	clinical	2019	10	1	USA	Homo sapiens
PDT001340405.1	GCA_023865475.1	S	clinical	2019	10	4	USA	Homo sapiens
PDT001340406.1	GCA_023865495.1	S	clinical	2019	10	1	USA	Homo sapiens
PDT001340407.1	GCA_023865515.1	S	clinical	2019	10	16	USA	Homo sapiens
PDT001340408.1	GCA_023865535.1	R	clinical	2020	1	5	USA	Homo sapiens
PDT001340409.1	GCA_023865555.1	R	clinical	2020	1	6	USA	Homo sapiens
PDT001340410.1	GCA_023865575.1	S	clinical	2019	10	15	USA	Homo sapiens
PDT001340411.1	GCA_023865605.1	R	clinical	2019	10	2	USA	Homo sapiens
PDT001340412.1	GCA_023865595.1	R	clinical	2019	10	17	USA	Homo sapiens
PDT001340413.1	GCA_023865635.1	S	clinical	2019	10	4	USA	Homo sapiens
PDT001340414.1	GCA_023865655.1	S	clinical	2019	10	4	USA	Homo sapiens
PDT001340415.1	GCA_023865675.1	R	clinical	2019	10	11	USA	Homo sapiens
PDT001340416.1	GCA_023865695.1	R	clinical	2020	1	24	USA	Homo sapiens
PDT001340417.1	GCA_023865715.1	R	clinical	2019	10	1	USA	Homo sapiens
PDT001340418.1	GCA_023865735.1	R	clinical	2019	10	2	USA	Homo sapiens
PDT001340419.1	GCA_023865745.1	S	clinical	2019	10	2	USA	Homo sapiens
PDT001340420.1	GCA_023865755.1	R	clinical	2019	10	8	USA	Homo sapiens
PDT001340421.1	GCA_023865795.1	S	clinical	2019	10	9	USA	Homo sapiens
PDT001340422.1	GCA_023865815.1	R	clinical	2020	1	8	USA	Homo sapiens
PDT001340423.1	GCA_023865835.1	R	clinical	2020	1	10	USA	Homo sapiens
PDT001340424.1	GCA_023865855.1	S	clinical	2020	1	12	USA	Homo sapiens
PDT001340425.1	GCA_023865875.1	R	clinical	2019	10	31	USA	Homo sapiens
PDT001340426.1	GCA_023865895.1	R	clinical	2020	1	25	USA	Homo sapiens
PDT001340427.1	GCA_023865905.1	S	clinical	2019	10	22	USA	Homo sapiens
PDT001340428.1	GCA_023865935.1	R	clinical	2020	1	29	USA	Homo sapiens
PDT001340429.1	GCA_023865955.1	R	clinical	2020	1	24	USA	Homo sapiens
PDT001340430.1	GCA_023865975.1	S	clinical	2019	10	4	USA	Homo sapiens
PDT001340431.1	GCA_023865995.1	R	clinical	2020	1	14	USA	Homo sapiens
PDT001340432.1	GCA_023866005.1	S	clinical	2019	10	2	USA	Homo sapiens
PDT001340433.1	GCA_023866035.1	S	clinical	2019	10	10	USA	Homo sapiens
PDT001340434.1	GCA_023866045.1	R	clinical	2020	1	27	USA	Homo sapiens
PDT001340435.1	GCA_023866075.1	R	clinical	2020	1	22	USA	Homo sapiens
PDT001340436.1	GCA_023866095.1	R	clinical	2019	10	18	USA	Homo sapiens
PDT001340437.1	GCA_023866115.1	R	clinical	2019	10	10	USA	Homo sapiens
PDT001340438.1	GCA_023866135.1	S	clinical	2019	10	4	USA	Homo sapiens
PDT001340439.1	GCA_023866155.1	R	clinical	2020	2	2	USA	Homo sapiens
PDT001340440.1	GCA_023866175.1	R	clinical	2020	1	29	USA	Homo sapiens
PDT001340441.1	GCA_023866195.1	S	clinical	2019	10	15	USA	Homo sapiens
PDT001340442.1	GCA_023866215.1	S	clinical	2019	10	8	USA	Homo sapiens
PDT001340443.1	GCA_023866235.1	S	clinical	2020	1	29	USA	Homo sapiens
PDT001340444.1	GCA_023866255.1	R	clinical	2020	1	31	USA	Homo sapiens
PDT001340445.1	GCA_023866275.1	S	clinical	2019	10	14	USA	Homo sapiens
PDT001340446.1	GCA_023866295.1	R	clinical	2019	10	9	USA	Homo sapiens
PDT001340447.1	GCA_023866305.1	S	clinical	2020	2	10	USA	Homo sapiens
PDT001340448.1	GCA_023866335.1	R	clinical	2019	10	17	USA	Homo sapiens
PDT001340449.1	GCA_023866355.1	R	clinical	2020	1	6	USA	Homo sapiens
PDT001340450.1	GCA_023866375.1	S	clinical	2019	10	10	USA	Homo sapiens
PDT001340451.1	GCA_023866385.1	R	clinical	2019	10	4	USA	Homo sapiens
PDT001340452.1	GCA_023866425.1	R	clinical	2020	1	15	USA	Homo sapiens
PDT001340453.1	GCA_023866415.1	R	clinical	2020	1	16	USA	Homo sapiens
PDT001340454.1	GCA_023866455.1	R	clinical	2019	10	3	USA	Homo sapiens
PDT001340455.1	GCA_023866465.1	R	clinical	2019	11	10	USA	Homo sapiens
PDT001340456.1	GCA_023866495.1	S	clinical	2020	1	9	USA	Homo sapiens
PDT001340457.1	GCA_023866515.1	R	clinical	2019	10	19	USA	Homo sapiens
PDT001340458.1	GCA_023866535.1	R	clinical	2019	10	15	USA	Homo sapiens
PDT001340459.1	GCA_023866555.1	R	clinical	2020	1	18	USA	Homo sapiens
PDT001340460.1	GCA_023866575.1	S	clinical	2019	10	2	USA	Homo sapiens
PDT001340461.1	GCA_023866585.1	R	clinical	2020	2	23	USA	Homo sapiens
PDT001340462.1	GCA_023866615.1	S	clinical	2020	2	21	USA	Homo sapiens
PDT001340463.1	GCA_023866635.1	R	clinical	2020	2	19	USA	Homo sapiens
PDT001340464.1	GCA_023866655.1	R	clinical	2020	1	18	USA	Homo sapiens
PDT001340465.1	GCA_023866675.1	S	clinical	2019	10	11	USA	Homo sapiens
PDT001340466.1	GCA_023866695.1	S	clinical	2019	10	15	USA	Homo sapiens
PDT001340467.1	GCA_023866715.1	R	clinical	2020	1	16	USA	Homo sapiens
PDT001340468.1	GCA_023866735.1	R	clinical	2020	2	25	USA	Homo sapiens
PDT001340469.1	GCA_023866755.1	S	clinical	2020	2	25	USA	Homo sapiens
PDT001340470.1	GCA_023866775.1	R	clinical	2020	1	16	USA	Homo sapiens
PDT001340471.1	GCA_023866795.1	S	clinical	2019	10	16	USA	Homo sapiens
PDT001340472.1	GCA_023866815.1	R	clinical	2019	10	15	USA	Homo sapiens
PDT001340473.1	GCA_023866835.1	R	clinical	2020	1	15	USA	Homo sapiens
PDT001340474.1	GCA_023866855.1	R	clinical	2020	2	19	USA	Homo sapiens
PDT001340475.1	GCA_023866875.1	S	clinical	2019	10	12	USA	Homo sapiens
PDT001340476.1	GCA_023866885.1	R	clinical	2020	2	25	USA	Homo sapiens
PDT001340477.1	GCA_023866895.1	R	clinical	2020	1	14	USA	Homo sapiens
PDT001340478.1	GCA_023866935.1	S	clinical	2020	2	16	USA	Homo sapiens
PDT001340479.1	GCA_023866955.1	R	clinical	2020	1	9	USA	Homo sapiens
PDT001340480.1	GCA_023866975.1	R	clinical	2019	10	9	USA	Homo sapiens
PDT001340481.1	GCA_023866995.1	R	clinical	2020	2	19	USA	Homo sapiens
PDT001340482.1	GCA_023867015.1	S	clinical	2020	1	15	USA	Homo sapiens
PDT001340483.1	GCA_023867035.1	S	clinical	2019	10	1	USA	Homo sapiens
PDT001340484.1	GCA_023867055.1	R	clinical	2019	10	4	USA	Homo sapiens
PDT001340485.1	GCA_023867075.1	S	clinical	2020	2	13	USA	Homo sapiens
PDT001340486.1	GCA_023867095.1	R	clinical	2020	1	15	USA	Homo sapiens
PDT001340487.1	GCA_023867115.1	S	clinical	2020	1	6	USA	Homo sapiens
PDT001340488.1	GCA_023867135.1	S	clinical	2020	1	16	USA	Homo sapiens
PDT001340489.1	GCA_023867165.1	S	clinical	2019	11	1	USA	Homo sapiens
PDT001340490.1	GCA_023867155.1	R	clinical	2020	1	20	USA	Homo sapiens
PDT001340491.1	GCA_023867195.1	S	clinical	2019	11	13	USA	Homo sapiens
PDT001340492.1	GCA_023867215.1	R	clinical	2020	2	21	USA	Homo sapiens
PDT001340493.1	GCA_023867235.1	R	clinical	2020	1	25	USA	Homo sapiens
PDT001340494.1	GCA_023867255.1	S	clinical	2020	2	27	USA	Homo sapiens
PDT001340495.1	GCA_023867275.1	S	clinical	2020	2	24	USA	Homo sapiens
PDT001340496.1	GCA_023867295.1	I	clinical	2020	2	15	USA	Homo sapiens
PDT001340497.1	GCA_023867315.1	S	clinical	2020	2	5	USA	Homo sapiens
PDT001340498.1	GCA_023867335.1	S	clinical	2019	10	30	USA	Homo sapiens
PDT001340499.1	GCA_023867355.1	S	clinical	2019	10	1	USA	Homo sapiens
PDT001340500.1	GCA_023867375.1	S	clinical	2019	11	1	USA	Homo sapiens
PDT001340501.1	GCA_023867395.1	R	clinical	2020	2	20	USA	Homo sapiens
PDT001340502.1	GCA_023867415.1	S	clinical	2019	11	7	USA	Homo sapiens
PDT001340503.1	GCA_023867435.1	S	clinical	2019	11	5	USA	Homo sapiens
PDT001340504.1	GCA_023867455.1	R	clinical	2020	2	14	USA	Homo sapiens
PDT001340505.1	GCA_023867475.1	R	clinical	2020	1	18	USA	Homo sapiens
PDT001340506.1	GCA_023867495.1	S	clinical	2020	2	23	USA	Homo sapiens
PDT001340507.1	GCA_023867515.1	R	clinical	2019	10	7	USA	Homo sapiens
PDT001340508.1	GCA_023867535.1	R	clinical	2020	2	11	USA	Homo sapiens
PDT001340509.1	GCA_023867555.1	R	clinical	2019	11	26	USA	Homo sapiens
PDT001340510.1	GCA_023867575.1	R	clinical	2020	1	14	USA	Homo sapiens
PDT001340511.1	GCA_023867595.1	S	clinical	2020	1	9	USA	Homo sapiens
PDT001340512.1	GCA_023867615.1	R	clinical	2020	2	24	USA	Homo sapiens
PDT001340513.1	GCA_023867625.1	S	clinical	2020	1	12	USA	Homo sapiens
PDT001340514.1	GCA_023867655.1	R	clinical	2020	2	25	USA	Homo sapiens
PDT001340515.1	GCA_023867675.1	S	clinical	2020	1	14	USA	Homo sapiens
PDT001340516.1	GCA_023867695.1	R	clinical	2020	2	13	USA	Homo sapiens
PDT001340517.1	GCA_023867715.1	S	clinical	2019	11	12	USA	Homo sapiens
PDT001340518.1	GCA_023867725.1	S	clinical	2019	10	3	USA	Homo sapiens
PDT001340519.1	GCA_023867745.1	R	clinical	2020	2	19	USA	Homo sapiens
PDT001340520.1	GCA_023867775.1	S	clinical	2020	2	5	USA	Homo sapiens
PDT001340521.1	GCA_023867795.1	S	clinical	2019	11	7	USA	Homo sapiens
PDT001340522.1	GCA_023867805.1	S	clinical	2019	12	14	USA	Homo sapiens
PDT001340523.1	GCA_023867835.1	R	clinical	2020	2	5	USA	Homo sapiens
PDT001340524.1	GCA_023867845.1	R	clinical	2019	11	15	USA	Homo sapiens
PDT001340525.1	GCA_023867875.1	S	clinical	2020	2	10	USA	Homo sapiens
PDT001340526.1	GCA_023867885.1	S	clinical	2019	10	30	USA	Homo sapiens
PDT001340527.1	GCA_023867905.1	S	clinical	2020	2	18	USA	Homo sapiens
PDT001340528.1	GCA_023867935.1	I	clinical	2020	2	15	USA	Homo sapiens
PDT001340529.1	GCA_023867965.1	R	clinical	2020	2	3	USA	Homo sapiens
PDT001340530.1	GCA_023867955.1	R	clinical	2019	11	8	USA	Homo sapiens
PDT001340531.1	GCA_023867995.1	S	clinical	2019	10	30	USA	Homo sapiens
PDT001340532.1	GCA_023868015.1	S	clinical	2020	1	29	USA	Homo sapiens
PDT001340533.1	GCA_023868035.1	R	clinical	2020	1	6	USA	Homo sapiens
PDT001340534.1	GCA_023868045.1	R	clinical	2020	2	12	USA	Homo sapiens
PDT001340535.1	GCA_023868075.1	R	clinical	2020	2	4	USA	Homo sapiens
PDT001340536.1	GCA_023868095.1	S	clinical	2019	11	12	USA	Homo sapiens
PDT001340537.1	GCA_023868115.1	S	clinical	2019	11	12	USA	Homo sapiens
PDT001340538.1	GCA_023868135.1	R	clinical	2020	2	11	USA	Homo sapiens
PDT001340539.1	GCA_023868155.1	R	clinical	2019	12	31	USA	Homo sapiens
PDT001340540.1	GCA_023868175.1	S	clinical	2020	2	13	USA	Homo sapiens
PDT001340541.1	GCA_023868195.1	S	clinical	2020	2	11	USA	Homo sapiens
PDT001340542.1	GCA_023868215.1	S	clinical	2020	2	21	USA	Homo sapiens
PDT001340543.1	GCA_023868235.1	S	clinical	2019	11	21	USA	Homo sapiens
PDT001340544.1	GCA_023868255.1	R	clinical	2020	2	28	USA	Homo sapiens
PDT001340545.1	GCA_023868275.1	S	clinical	2020	1	20	USA	Homo sapiens
PDT001340546.1	GCA_023868295.1	R	clinical	2019	10	31	USA	Homo sapiens
PDT001340547.1	GCA_023868315.1	S	clinical	2020	2	7	USA	Homo sapiens
PDT001340548.1	GCA_023868335.1	S	clinical	2019	10	11	USA	Homo sapiens
PDT001340549.1	GCA_023868355.1	S	clinical	2020	1	8	USA	Homo sapiens
PDT001340550.1	GCA_023868375.1	R	clinical	2020	2	3	USA	Homo sapiens
PDT001340551.1	GCA_023868395.1	R	clinical	2020	1	3	USA	Homo sapiens
PDT001340552.1	GCA_023868415.1	S	clinical	2020	1	9	USA	Homo sapiens
PDT001340553.1	GCA_023868435.1	S	clinical	2020	1	6	USA	Homo sapiens
PDT001340554.1	GCA_023868455.1	S	clinical	2020	1	13	USA	Homo sapiens
PDT001340555.1	GCA_023868465.1	R	clinical	2019	12	17	USA	Homo sapiens
PDT001340556.1	GCA_023868495.1	S	clinical	2020	1	10	USA	Homo sapiens
PDT001340557.1	GCA_023868515.1	S	clinical	2019	11	13	USA	Homo sapiens
PDT001340558.1	GCA_023868535.1	S	clinical	2019	11	18	USA	Homo sapiens
PDT001340559.1	GCA_023868555.1	R	clinical	2019	11	13	USA	Homo sapiens
PDT001340560.1	GCA_023868575.1	S	clinical	2020	1	15	USA	Homo sapiens
PDT001340561.1	GCA_023868595.1	S	clinical	2020	2	7	USA	Homo sapiens
PDT001340562.1	GCA_023868615.1	S	clinical	2020	2	11	USA	Homo sapiens
PDT001340563.1	GCA_023868635.1	R	clinical	2019	10	31	USA	Homo sapiens
PDT001340564.1	GCA_023868655.1	R	clinical	2019	10	31	USA	Homo sapiens
PDT001340565.1	GCA_023868675.1	S	clinical	2020	2	10	USA	Homo sapiens
PDT001340566.1	GCA_023868695.1	R	clinical	2019	10	9	USA	Homo sapiens
PDT001340567.1	GCA_023868715.1	S	clinical	2020	2	11	USA	Homo sapiens
PDT001340568.1	GCA_023868735.1	R	clinical	2020	2	3	USA	Homo sapiens
PDT001340569.1	GCA_023868755.1	S	clinical	2020	2	20	USA	Homo sapiens
PDT001340570.1	GCA_023868765.1	R	clinical	2020	2	11	USA	Homo sapiens
PDT001340571.1	GCA_023868805.1	S	clinical	2020	1	14	USA	Homo sapiens
PDT001340572.1	GCA_023868795.1	S	clinical	2020	1	21	USA	Homo sapiens
PDT001340573.1	GCA_023868815.1	S	clinical	2019	11	20	USA	Homo sapiens
PDT001340574.1	GCA_023868835.1	S	clinical	2020	2	13	USA	Homo sapiens
PDT001340575.1	GCA_023868885.1	R	clinical	2020	2	26	USA	Homo sapiens
PDT001340576.1	GCA_023868875.1	S	clinical	2019	10	2	USA	Homo sapiens
PDT001340577.1	GCA_023868905.1	R	clinical	2020	2	25	USA	Homo sapiens
PDT001340578.1	GCA_023868925.1	S	clinical	2020	2	21	USA	Homo sapiens
PDT001340579.1	GCA_023868955.1	R	clinical	2020	2	7	USA	Homo sapiens
PDT001340580.1	GCA_023868975.1	S	clinical	2020	9	28	USA	Homo sapiens
PDT001340581.1	GCA_023868995.1	S	clinical	2020	2	28	USA	Homo sapiens
PDT001340582.1	GCA_023869015.1	S	clinical	2019	11	1	USA	Homo sapiens
PDT001340583.1	GCA_023869035.1	S	clinical	2020	2	3	USA	Homo sapiens
PDT001340584.1	GCA_023869055.1	R	clinical	2019	12	10	USA	Homo sapiens
PDT001340585.1	GCA_023869075.1	S	clinical	2020	2	11	USA	Homo sapiens
PDT001340586.1	GCA_023869085.1	S	clinical	2020	1	15	USA	Homo sapiens
PDT001340587.1	GCA_023869115.1	S	clinical	2020	2	23	USA	Homo sapiens
PDT001340588.1	GCA_023869135.1	S	clinical	2019	10	1	USA	Homo sapiens
PDT001340589.1	GCA_023869155.1	R	clinical	2020	2	15	USA	Homo sapiens
PDT001340590.1	GCA_023869175.1	S	clinical	2020	9	30	USA	Homo sapiens
PDT001340591.1	GCA_023869195.1	S	clinical	2020	8	20	USA	Homo sapiens
PDT001340592.1	GCA_023869215.1	S	clinical	2020	8	7	USA	Homo sapiens
PDT001340593.1	GCA_023869245.1	S	clinical	2019	11	6	USA	Homo sapiens
PDT001340594.1	GCA_023869235.1	S	clinical	2020	2	10	USA	Homo sapiens
PDT001340595.1	GCA_023869285.1	R	clinical	2020	2	24	USA	Homo sapiens
PDT001340596.1	GCA_023869305.1	S	clinical	2020	8	18	USA	Homo sapiens
PDT001340597.1	GCA_023869325.1	R	clinical	2019	11	6	USA	Homo sapiens
PDT001340598.1	GCA_023869335.1	R	clinical	2019	11	8	USA	Homo sapiens
PDT001340599.1	GCA_023869365.1	R	clinical	2019	11	12	USA	Homo sapiens
PDT001340600.1	GCA_023869385.1	S	clinical	2020	1	16	USA	Homo sapiens
PDT001340601.1	GCA_023869405.1	R	clinical	2020	1	17	USA	Homo sapiens
PDT001340602.1	GCA_023869425.1	S	clinical	2020	8	19	USA	Homo sapiens
PDT001340603.1	GCA_023869445.1	S	clinical	2020	8	17	USA	Homo sapiens
PDT001340604.1	GCA_023869465.1	S	clinical	2020	1	30	USA	Homo sapiens
PDT001340605.1	GCA_023869485.1	S	clinical	2019	12	10	USA	Homo sapiens
PDT001340606.1	GCA_023869505.1	R	clinical	2019	12	2	USA	Homo sapiens
PDT001340607.1	GCA_023869525.1	R	clinical	2019	11	3	USA	Homo sapiens
PDT001340608.1	GCA_023869545.1	R	clinical	2019	12	4	USA	Homo sapiens
PDT001340609.1	GCA_023869565.1	S	clinical	2020	8	18	USA	Homo sapiens
PDT001340610.1	GCA_023869585.1	S	clinical	2020	2	11	USA	Homo sapiens
PDT001340611.1	GCA_023869595.1	S	clinical	2020	2	28	USA	Homo sapiens
PDT001340612.1	GCA_023869625.1	S	clinical	2020	1	31	USA	Homo sapiens
PDT001340613.1	GCA_023869635.1	R	clinical	2020	2	10	USA	Homo sapiens
PDT001340614.1	GCA_023869665.1	R	clinical	2019	11	18	USA	Homo sapiens
PDT001340615.1	GCA_023869675.1	R	clinical	2020	4	7	USA	Homo sapiens
PDT001340616.1	GCA_023869705.1	S	clinical	2020	2	27	USA	Homo sapiens
PDT001340617.1	GCA_023869725.1	S	clinical	2020	5	26	USA	Homo sapiens
PDT001340618.1	GCA_023869745.1	S	clinical	2019	10	7	USA	Homo sapiens
PDT001340619.1	GCA_023869765.1	R	clinical	2020	2	3	USA	Homo sapiens
PDT001340620.1	GCA_023869785.1	S	clinical	2019	11	8	USA	Homo sapiens
PDT001340621.1	GCA_023869805.1	R	clinical	2020	2	28	USA	Homo sapiens
PDT001340622.1	GCA_023869795.1	S	clinical	2020	2	26	USA	Homo sapiens
PDT001340623.1	GCA_023869845.1	R	clinical	2019	11	4	USA	Homo sapiens
PDT001340624.1	GCA_023869865.1	S	clinical	2020	9	2	USA	Homo sapiens
PDT001340625.1	GCA_023869885.1	R	clinical	2020	2	13	USA	Homo sapiens
PDT001340626.1	GCA_023869875.1	S	clinical	2020	9	24	USA	Homo sapiens
PDT001340627.1	GCA_023869925.1	S	clinical	2020	9	21	USA	Homo sapiens
PDT001340628.1	GCA_023869945.1	R	clinical	2019	11	10	USA	Homo sapiens
PDT001340629.1	GCA_023869965.1	S	clinical	2020	2	18	USA	Homo sapiens
PDT001340630.1	GCA_023869975.1	S	clinical	2019	11	25	USA	Homo sapiens
PDT001340631.1	GCA_023870005.1	R	clinical	2020	2	4	USA	Homo sapiens
PDT001340632.1	GCA_023870015.1	S	clinical	2020	8	6	USA	Homo sapiens
PDT001340633.1	GCA_023870045.1	S	clinical	2020	9	18	USA	Homo sapiens
PDT001340634.1	GCA_023870065.1	S	clinical	2020	8	5	USA	Homo sapiens
PDT001340635.1	GCA_023870085.1	R	clinical	2020	2	5	USA	Homo sapiens
PDT001340636.1	GCA_023870105.1	S	clinical	2020	8	3	USA	Homo sapiens
PDT001340637.1	GCA_023870115.1	S	clinical	2020	3	17	USA	Homo sapiens
PDT001340638.1	GCA_023870145.1	R	clinical	2020	2	24	USA	Homo sapiens
PDT001340639.1	GCA_023870165.1	S	clinical	2019	11	7	USA	Homo sapiens
PDT001340640.1	GCA_023870175.1	R	clinical	2020	5	29	USA	Homo sapiens
PDT001340641.1	GCA_023870205.1	S	clinical	2020	5	19	USA	Homo sapiens
PDT001340642.1	GCA_023870225.1	S	clinical	2019	12	7	USA	Homo sapiens
PDT001340643.1	GCA_023870235.1	R	clinical	2020	1	17	USA	Homo sapiens
PDT001340644.1	GCA_023870265.1	S	clinical	2019	11	4	USA	Homo sapiens
PDT001340645.1	GCA_023870285.1	S	clinical	2020	9	29	USA	Homo sapiens
PDT001340646.1	GCA_023870305.1	R	clinical	2019	10	1	USA	Homo sapiens
PDT001340647.1	GCA_023870315.1	S	clinical	2020	5	26	USA	Homo sapiens
PDT001340648.1	GCA_023870345.1	S	clinical	2020	3	11	USA	Homo sapiens
PDT001340649.1	GCA_023870365.1	S	clinical	2020	2	11	USA	Homo sapiens
PDT001340650.1	GCA_023870375.1	S	clinical	2020	5	28	USA	Homo sapiens
PDT001340651.1	GCA_023870405.1	S	clinical	2020	1	21	USA	Homo sapiens
PDT001340652.1	GCA_023870425.1	S	clinical	2020	8	12	USA	Homo sapiens
PDT001340653.1	GCA_023870445.1	R	clinical	2019	12	27	USA	Homo sapiens
PDT001340654.1	GCA_023870465.1	S	clinical	2020	8	11	USA	Homo sapiens
PDT001340655.1	GCA_023870475.1	S	clinical	2019	10	4	USA	Homo sapiens
PDT001340656.1	GCA_023870505.1	S	clinical	2020	6	9	USA	Homo sapiens
PDT001340657.1	GCA_023870525.1	R	clinical	2020	2	5	USA	Homo sapiens
PDT001340658.1	GCA_023870545.1	S	clinical	2020	1	15	USA	Homo sapiens
PDT001340659.1	GCA_023870565.1	S	clinical	2019	11	13	USA	Homo sapiens
PDT001340660.1	GCA_023870585.1	S	clinical	2020	9	24	USA	Homo sapiens
PDT001340661.1	GCA_023870595.1	S	clinical	2019	11	13	USA	Homo sapiens
PDT001340662.1	GCA_023870625.1	S	clinical	2020	8	19	USA	Homo sapiens
PDT001340663.1	GCA_023870645.1	S	clinical	2020	8	17	USA	Homo sapiens
PDT001340664.1	GCA_023870665.1	R	clinical	2020	2	18	USA	Homo sapiens
PDT001340665.1	GCA_023870685.1	R	clinical	2020	2	18	USA	Homo sapiens
PDT001340666.1	GCA_023870695.1	S	clinical	2019	10	2	USA	Homo sapiens
PDT001340667.1	GCA_023870725.1	S	clinical	2019	10	30	USA	Homo sapiens
PDT001340668.1	GCA_023870745.1	S	clinical	2020	8	8	USA	Homo sapiens
PDT001340669.1	GCA_023870765.1	S	clinical	2019	11	6	USA	Homo sapiens
PDT001340670.1	GCA_023870785.1	S	clinical	2020	9	23	USA	Homo sapiens
PDT001340671.1	GCA_023870815.1	S	clinical	2020	9	21	USA	Homo sapiens
PDT001340672.1	GCA_023870795.1	R	clinical	2020	8	11	USA	Homo sapiens
PDT001340673.1	GCA_023870845.1	S	clinical	2020	8	5	USA	Homo sapiens
PDT001340674.1	GCA_023870875.1	R	clinical	2019	10	15	USA	Homo sapiens
PDT001340675.1	GCA_023870865.1	S	clinical	2020	3	10	USA	Homo sapiens
PDT001340676.1	GCA_023870905.1	S	clinical	2020	4	28	USA	Homo sapiens
PDT001340677.1	GCA_023870925.1	R	clinical	2019	10	22	USA	Homo sapiens
PDT001340678.1	GCA_023870945.1	R	clinical	2020	8	21	USA	Homo sapiens
PDT001340679.1	GCA_023870965.1	R	clinical	2020	9	22	USA	Homo sapiens
PDT001340680.1	GCA_023870995.1	S	clinical	2020	8	31	USA	Homo sapiens
PDT001340681.1	GCA_023870985.1	R	clinical	2020	9	7	USA	Homo sapiens
PDT001340682.1	GCA_023871005.1	S	clinical	2020	3	16	USA	Homo sapiens
PDT001340683.1	GCA_023871045.1	S	clinical	2020	4	14	USA	Homo sapiens
PDT001340684.1	GCA_023871065.1	R	clinical	2020	4	14	USA	Homo sapiens
PDT001340685.1	GCA_023871085.1	S	clinical	2020	3	3	USA	Homo sapiens
PDT001340686.1	GCA_023871095.1	R	clinical	2020	3	17	USA	Homo sapiens
PDT001340687.1	GCA_023871125.1	S	clinical	2020	4	20	USA	Homo sapiens
PDT001340688.1	GCA_023871145.1	S	clinical	2020	3	3	USA	Homo sapiens
PDT001340689.1	GCA_023871165.1	S	clinical	2020	7	6	USA	Homo sapiens
PDT001340690.1	GCA_023871185.1	R	clinical	2020	7	15	USA	Homo sapiens
PDT001340691.1	GCA_023871205.1	R	clinical	2020	9	15	USA	Homo sapiens
PDT001340692.1	GCA_023871225.1	S	clinical	2020	2	26	USA	Homo sapiens
PDT001340693.1	GCA_023871245.1	S	clinical	2020	3	16	USA	Homo sapiens
PDT001340694.1	GCA_023871265.1	S	clinical	2020	3	11	USA	Homo sapiens
PDT001340695.1	GCA_023871275.1	S	clinical	2020	3	10	USA	Homo sapiens
PDT001340696.1	GCA_023871305.1	R	clinical	2020	7	13	USA	Homo sapiens
PDT001340697.1	GCA_023871325.1	S	clinical	2020	3	9	USA	Homo sapiens
PDT001340698.1	GCA_023871335.1	S	clinical	2020	9	14	USA	Homo sapiens
PDT001340699.1	GCA_023871365.1	S	clinical	2020	3	2	USA	Homo sapiens
PDT001340700.1	GCA_023871375.1	S	clinical	2019	10	17	USA	Homo sapiens
PDT001340701.1	GCA_023871405.1	R	clinical	2020	3	18	USA	Homo sapiens
PDT001340702.1	GCA_023871425.1	S	clinical	2020	3	11	USA	Homo sapiens
PDT001340703.1	GCA_023871445.1	R	clinical	2020	5	6	USA	Homo sapiens
PDT001340704.1	GCA_023871465.1	S	clinical	2020	3	17	USA	Homo sapiens
PDT001340705.1	GCA_023871485.1	R	clinical	2020	3	11	USA	Homo sapiens
PDT001340706.1	GCA_023871505.1	S	clinical	2020	8	21	USA	Homo sapiens
PDT001340707.1	GCA_023871525.1	R	clinical	2019	10	15	USA	Homo sapiens
PDT001340708.1	GCA_023871545.1	S	clinical	2019	10	15	USA	Homo sapiens
PDT001340709.1	GCA_023871565.1	S	clinical	2020	3	10	USA	Homo sapiens
PDT001340710.1	GCA_023871605.1	S	clinical	2020	3	2	USA	Homo sapiens
PDT001340711.1	GCA_023871595.1	S	clinical	2020	3	5	USA	Homo sapiens
PDT001340712.1	GCA_023871585.1	S	clinical	2019	10	15	USA	Homo sapiens
PDT001340713.1	GCA_023871645.1	S	clinical	2020	9	14	USA	Homo sapiens
PDT001340714.1	GCA_023871665.1	S	clinical	2019	10	15	USA	Homo sapiens
PDT001340715.1	GCA_023871675.1	S	clinical	2020	3	3	USA	Homo sapiens
PDT001340716.1	GCA_023871695.1	R	clinical	2019	10	15	USA	Homo sapiens
PDT001340717.1	GCA_023871725.1	S	clinical	2020	8	28	USA	Homo sapiens
PDT001340718.1	GCA_023871735.1	S	clinical	2020	3	9	USA	Homo sapiens
PDT001340719.1	GCA_023871765.1	S	clinical	2020	3	4	USA	Homo sapiens
PDT001340720.1	GCA_023871785.1	R	clinical	2020	9	12	USA	Homo sapiens
PDT001340721.1	GCA_023871805.1	R	clinical	2020	9	15	USA	Homo sapiens
PDT001340722.1	GCA_023871825.1	S	clinical	2020	3	10	USA	Homo sapiens
PDT001340723.1	GCA_023871845.1	S	clinical	2020	3	6	USA	Homo sapiens
PDT001340724.1	GCA_023871855.1	R	clinical	2019	10	28	USA	Homo sapiens
PDT001340725.1	GCA_023871865.1	S	clinical	2019	10	15	USA	Homo sapiens
PDT001340726.1	GCA_023871905.1	S	clinical	2020	9	3	USA	Homo sapiens
PDT001340727.1	GCA_023871925.1	S	clinical	2020	1	23	USA	Homo sapiens
PDT001340728.1	GCA_023871955.1	S	clinical	2020	3	3	USA	Homo sapiens
PDT001340729.1	GCA_023871965.1	R	clinical	2020	3	4	USA	Homo sapiens
PDT001340730.1	GCA_023871945.1	S	clinical	2020	3	9	USA	Homo sapiens
PDT001340731.1	GCA_023872005.1	S	clinical	2020	3	4	USA	Homo sapiens
PDT001340732.1	GCA_023872025.1	R	clinical	2020	9	16	USA	Homo sapiens
PDT001340733.1	GCA_023872045.1	S	clinical	2020	3	2	USA	Homo sapiens
PDT001340734.1	GCA_023872055.1	S	clinical	2020	8	24	USA	Homo sapiens
PDT001340735.1	GCA_023872085.1	S	clinical	2020	3	10	USA	Homo sapiens
PDT001340736.1	GCA_023872115.1	S	clinical	2019	10	30	USA	Homo sapiens
PDT001340737.1	GCA_023872105.1	R	clinical	2020	8	21	USA	Homo sapiens
PDT001340738.1	GCA_023872145.1	S	clinical	2020	3	15	USA	Homo sapiens
PDT001340739.1	GCA_023872165.1	R	clinical	2020	3	5	USA	Homo sapiens
PDT001340740.1	GCA_023872205.1	S	clinical	2020	3	16	USA	Homo sapiens
PDT001340741.1	GCA_023872195.1	S	clinical	2020	5	13	USA	Homo sapiens
PDT001340742.1	GCA_023872185.1	R	clinical	2020	8	21	USA	Homo sapiens
PDT001340743.1	GCA_023872245.1	S	clinical	2020	3	8	USA	Homo sapiens
PDT001340744.1	GCA_023872265.1	S	clinical	2020	3	3	USA	Homo sapiens
PDT001340745.1	GCA_023872285.1	S	clinical	2020	3	5	USA	Homo sapiens
PDT001340746.1	GCA_023872315.1	S	clinical	2020	8	21	USA	Homo sapiens
PDT001340747.1	GCA_023872305.1	S	clinical	2020	3	14	USA	Homo sapiens
PDT001340748.1	GCA_023872345.1	S	clinical	2020	7	29	USA	Homo sapiens
PDT001340749.1	GCA_023872365.1	R	clinical	2019	10	29	USA	Homo sapiens
PDT001340750.1	GCA_023872385.1	R	clinical	2020	4	20	USA	Homo sapiens
PDT001340751.1	GCA_023872405.1	S	clinical	2020	3	13	USA	Homo sapiens
PDT001340752.1	GCA_023872425.1	R	clinical	2019	10	15	USA	Homo sapiens
PDT001340753.1	GCA_023872415.1	S	clinical	2020	7	17	USA	Homo sapiens
PDT001340754.1	GCA_023872465.1	R	clinical	2019	10	29	USA	Homo sapiens
PDT001340755.1	GCA_023872485.1	S	clinical	2020	4	3	USA	Homo sapiens
PDT001340756.1	GCA_023872505.1	R	clinical	2020	2	5	USA	Homo sapiens
PDT001340757.1	GCA_023872515.1	R	clinical	2020	7	18	USA	Homo sapiens
PDT001340758.1	GCA_023872545.1	S	clinical	2020	3	12	USA	Homo sapiens
PDT001340759.1	GCA_023872555.1	R	clinical	2020	8	27	USA	Homo sapiens
PDT001340760.1	GCA_023872585.1	S	clinical	2020	3	16	USA	Homo sapiens
PDT001340761.1	GCA_023872605.1	S	clinical	2020	7	7	USA	Homo sapiens
PDT001340762.1	GCA_023872615.1	S	clinical	2020	5	19	USA	Homo sapiens
PDT001340763.1	GCA_023872635.1	R	clinical	2020	9	10	USA	Homo sapiens
PDT001340764.1	GCA_023872665.1	R	clinical	2019	10	21	USA	Homo sapiens
PDT001340765.1	GCA_023872685.1	R	clinical	2019	11	26	USA	Homo sapiens
PDT001340766.1	GCA_023872705.1	S	clinical	2020	4	25	USA	Homo sapiens
PDT001340767.1	GCA_023872725.1	S	clinical	2020	2	16	USA	Homo sapiens
PDT001340768.1	GCA_023872735.1	R	clinical	2020	3	9	USA	Homo sapiens
PDT001340769.1	GCA_023872745.1	S	clinical	2020	3	5	USA	Homo sapiens
PDT001340770.1	GCA_023872755.1	S	clinical	2019	10	29	USA	Homo sapiens
PDT001340771.1	GCA_023872805.1	R	clinical	2019	10	29	USA	Homo sapiens
PDT001340772.1	GCA_023872825.1	S	clinical	2019	10	28	USA	Homo sapiens
PDT001340773.1	GCA_023872835.1	R	clinical	2020	7	14	USA	Homo sapiens
PDT001340774.1	GCA_023874385.1	R	clinical	2019	12	5	USA	Homo sapiens
PDT001340775.1	GCA_023874395.1	S	clinical	2020	3	26	USA	Homo sapiens
PDT001340776.1	GCA_023874405.1	S	clinical	2019	12	5	USA	Homo sapiens
PDT001340777.1	GCA_023874425.1	R	clinical	2020	7	13	USA	Homo sapiens
PDT001340778.1	GCA_023874465.1	R	clinical	2020	1	8	USA	Homo sapiens
PDT001340779.1	GCA_023874485.1	S	clinical	2019	11	9	USA	Homo sapiens
PDT001340780.1	GCA_023874505.1	S	clinical	2020	9	1	USA	Homo sapiens
PDT001340781.1	GCA_023874525.1	S	clinical	2020	2	12	USA	Homo sapiens
PDT001340782.1	GCA_023874535.1	S	clinical	2020	6	18	USA	Homo sapiens
PDT001340783.1	GCA_023874565.1	S	clinical	2020	5	22	USA	Homo sapiens
PDT001340784.1	GCA_023874585.1	S	clinical	2020	3	25	USA	Homo sapiens
PDT001340785.1	GCA_023874605.1	R	clinical	2019	12	3	USA	Homo sapiens
PDT001340786.1	GCA_023874625.1	R	clinical	2019	12	21	USA	Homo sapiens
PDT001340787.1	GCA_023874645.1	S	clinical	2020	4	28	USA	Homo sapiens
PDT001340788.1	GCA_023874655.1	R	clinical	2019	12	17	USA	Homo sapiens
PDT001340789.1	GCA_023874685.1	S	clinical	2020	3	30	USA	Homo sapiens
PDT001340790.1	GCA_023874705.1	S	clinical	2019	10	30	USA	Homo sapiens
PDT001340791.1	GCA_023874725.1	S	clinical	2020	4	1	USA	Homo sapiens
PDT001340792.1	GCA_023874745.1	S	clinical	2020	6	30	USA	Homo sapiens
PDT001340793.1	GCA_023874765.1	S	clinical	2020	3	14	USA	Homo sapiens
PDT001340794.1	GCA_023874785.1	S	clinical	2019	11	20	USA	Homo sapiens
PDT001340795.1	GCA_023874805.1	S	clinical	2019	12	31	USA	Homo sapiens
PDT001340796.1	GCA_023874825.1	S	clinical	2020	5	18	USA	Homo sapiens
PDT001340797.1	GCA_023874835.1	S	clinical	2020	1	9	USA	Homo sapiens
PDT001340798.1	GCA_023874865.1	S	clinical	2020	3	23	USA	Homo sapiens
PDT001340799.1	GCA_023874875.1	S	clinical	2019	12	20	USA	Homo sapiens
PDT001340800.1	GCA_023874905.1	S	clinical	2020	5	21	USA	Homo sapiens
PDT001340801.1	GCA_023874925.1	S	clinical	2019	11	15	USA	Homo sapiens
PDT001340802.1	GCA_023874945.1	S	clinical	2020	4	23	USA	Homo sapiens
PDT001340897.1	GCA_023874965.1	R	clinical	2020	7	16	USA	Homo sapiens
PDT001340898.1	GCA_023874985.1	R	clinical	2020	3	19	USA	Homo sapiens
PDT001340899.1	GCA_023875005.1	R	clinical	2020	1	20	USA	Homo sapiens
PDT001340900.1	GCA_023875025.1	S	clinical	2020	7	31	USA	Homo sapiens
PDT001340901.1	GCA_023875045.1	R	clinical	2020	2	20	USA	Homo sapiens
PDT001340902.1	GCA_023875065.1	R	clinical	2019	12	4	USA	Homo sapiens
PDT001340903.1	GCA_023875085.1	R	clinical	2019	10	21	USA	Homo sapiens
PDT001340904.1	GCA_023875105.1	S	clinical	2020	5	16	USA	Homo sapiens
PDT001340905.1	GCA_023875125.1	R	clinical	2019	12	19	USA	Homo sapiens
PDT001340906.1	GCA_023875145.1	R	clinical	2020	7	29	USA	Homo sapiens
PDT001340907.1	GCA_023875175.1	S	clinical	2020	6	29	USA	Homo sapiens
PDT001340908.1	GCA_023875165.1	R	clinical	2020	1	8	USA	Homo sapiens
PDT001340909.1	GCA_023875205.1	S	clinical	2019	11	15	USA	Homo sapiens
PDT001340910.1	GCA_023875225.1	R	clinical	2020	9	23	USA	Homo sapiens
PDT001340911.1	GCA_023875235.1	S	clinical	2020	2	11	USA	Homo sapiens
PDT001340912.1	GCA_023875265.1	R	clinical	2020	7	15	USA	Homo sapiens
PDT001340913.1	GCA_023875285.1	S	clinical	2020	5	4	USA	Homo sapiens
PDT001340914.1	GCA_023875305.1	S	clinical	2020	6	16	USA	Homo sapiens
PDT001340915.1	GCA_023875325.1	S	clinical	2020	5	4	USA	Homo sapiens
PDT001340916.1	GCA_023875335.1	S	clinical	2020	1	16	USA	Homo sapiens
PDT001340917.1	GCA_023875365.1	S	clinical	2020	4	7	USA	Homo sapiens
PDT001340918.1	GCA_023875385.1	R	clinical	2020	6	17	USA	Homo sapiens
PDT001340919.1	GCA_023875405.1	R	clinical	2020	3	11	USA	Homo sapiens
PDT001340920.1	GCA_023875435.1	S	clinical	2020	1	28	USA	Homo sapiens
PDT001340921.1	GCA_023875425.1	R	clinical	2020	7	22	USA	Homo sapiens
PDT001340922.1	GCA_023875475.1	S	clinical	2020	6	23	USA	Homo sapiens
PDT001340923.1	GCA_023875485.1	R	clinical	2020	2	9	USA	Homo sapiens
PDT001340924.1	GCA_023875465.1	R	clinical	2019	10	9	USA	Homo sapiens
PDT001340925.1	GCA_023875525.1	S	clinical	2019	12	3	USA	Homo sapiens
PDT001340926.1	GCA_023875545.1	S	clinical	2019	11	18	USA	Homo sapiens
PDT001340927.1	GCA_023875565.1	R	clinical	2020	6	9	USA	Homo sapiens
PDT001340928.1	GCA_023875585.1	R	clinical	2019	12	10	USA	Homo sapiens
PDT001340929.1	GCA_023875605.1	R	clinical	2020	6	12	USA	Homo sapiens
PDT001340930.1	GCA_023875625.1	S	clinical	2019	12	17	USA	Homo sapiens
PDT001340931.1	GCA_023875645.1	R	clinical	2019	11	27	USA	Homo sapiens
PDT001340932.1	GCA_023875665.1	R	clinical	2019	12	31	USA	Homo sapiens
PDT001340933.1	GCA_023875685.1	S	clinical	2020	2	1	USA	Homo sapiens
PDT001340934.1	GCA_023875705.1	R	clinical	2019	12	26	USA	Homo sapiens
PDT001340935.1	GCA_023875725.1	R	clinical	2020	1	29	USA	Homo sapiens
PDT001340936.1	GCA_023875745.1	S	clinical	2020	2	11	USA	Homo sapiens
PDT001340937.1	GCA_023875765.1	S	clinical	2020	1	1	USA	Homo sapiens
PDT001340938.1	GCA_023875775.1	R	clinical	2020	9	25	USA	Homo sapiens
PDT001340939.1	GCA_023875805.1	S	clinical	2019	12	10	USA	Homo sapiens
PDT001340940.1	GCA_023875825.1	S	clinical	2020	2	21	USA	Homo sapiens
PDT001340941.1	GCA_023875845.1	R	clinical	2020	1	11	USA	Homo sapiens
PDT001340942.1	GCA_023875865.1	S	clinical	2020	1	16	USA	Homo sapiens
PDT001340943.1	GCA_023875875.1	S	clinical	2019	12	30	USA	Homo sapiens
PDT001340944.1	GCA_023875905.1	R	clinical	2020	3	5	USA	Homo sapiens
PDT001340945.1	GCA_023875915.1	S	clinical	2019	10	11	USA	Homo sapiens
PDT001340946.1	GCA_023875945.1	S	clinical	2020	8	25	USA	Homo sapiens
PDT001340947.1	GCA_023875965.1	R	clinical	2020	7	20	USA	Homo sapiens
PDT001340948.1	GCA_023875985.1	S	clinical	2020	5	4	USA	Homo sapiens
PDT001340949.1	GCA_023876005.1	S	clinical	2020	5	21	USA	Homo sapiens
PDT001340950.1	GCA_023876015.1	S	clinical	2020	6	26	USA	Homo sapiens
PDT001340951.1	GCA_023876045.1	S	clinical	2020	1	16	USA	Homo sapiens
PDT001340952.1	GCA_023876065.1	S	clinical	2019	11	4	USA	Homo sapiens
PDT001340953.1	GCA_023876075.1	S	clinical	2019	10	9	USA	Homo sapiens
PDT001340954.1	GCA_023876105.1	R	clinical	2020	1	24	USA	Homo sapiens
PDT001340955.1	GCA_023876125.1	S	clinical	2019	12	31	USA	Homo sapiens
PDT001340956.1	GCA_023876145.1	S	clinical	2020	9	14	USA	Homo sapiens
PDT001340957.1	GCA_023876155.1	S	clinical	2019	11	27	USA	Homo sapiens
PDT001340958.1	GCA_023876185.1	R	clinical	2019	12	30	USA	Homo sapiens
PDT001340959.1	GCA_023876205.1	S	clinical	2019	11	18	USA	Homo sapiens
PDT001340960.1	GCA_023876225.1	R	clinical	2020	1	15	USA	Homo sapiens
PDT001340961.1	GCA_023876245.1	S	clinical	2020	5	15	USA	Homo sapiens
PDT001340962.1	GCA_023876255.1	R	clinical	2020	1	28	USA	Homo sapiens
PDT001340963.1	GCA_023876285.1	R	clinical	2020	1	21	USA	Homo sapiens
PDT001340964.1	GCA_023876295.1	R	clinical	2020	6	17	USA	Homo sapiens
PDT001340965.1	GCA_023876325.1	S	clinical	2019	12	20	USA	Homo sapiens
PDT001340966.1	GCA_023876345.1	S	clinical	2019	11	19	USA	Homo sapiens
PDT001340967.1	GCA_023876365.1	S	clinical	2020	1	31	USA	Homo sapiens
PDT001340968.1	GCA_023876385.1	S	clinical	2020	6	26	USA	Homo sapiens
PDT001340969.1	GCA_023876405.1	R	clinical	2020	2	20	USA	Homo sapiens
PDT001340970.1	GCA_023876425.1	R	clinical	2019	11	19	USA	Homo sapiens
PDT001340971.1	GCA_023876445.1	R	clinical	2019	11	14	USA	Homo sapiens
PDT001340972.1	GCA_023876455.1	R	clinical	2020	5	12	USA	Homo sapiens
PDT001340973.1	GCA_023876485.1	S	clinical	2020	9	25	USA	Homo sapiens
PDT001340974.1	GCA_023876495.1	R	clinical	2020	3	30	USA	Homo sapiens
PDT001340975.1	GCA_023876525.1	S	clinical	2020	1	13	USA	Homo sapiens
PDT001340976.1	GCA_023876545.1	R	clinical	2019	12	29	USA	Homo sapiens
PDT001340977.1	GCA_023876565.1	R	clinical	2020	1	3	USA	Homo sapiens
PDT001340978.1	GCA_023876585.1	R	clinical	2019	11	25	USA	Homo sapiens
PDT001340979.1	GCA_023876605.1	S	clinical	2019	12	9	USA	Homo sapiens
PDT001340980.1	GCA_023876615.1	S	clinical	2020	7	21	USA	Homo sapiens
PDT001340981.1	GCA_023876645.1	R	clinical	2019	12	8	USA	Homo sapiens
PDT001340982.1	GCA_023876675.1	S	clinical	2020	7	23	USA	Homo sapiens
PDT001340983.1	GCA_023876665.1	S	clinical	2020	7	17	USA	Homo sapiens
PDT001340984.1	GCA_023876705.1	S	clinical	2020	5	11	USA	Homo sapiens
PDT001340985.1	GCA_023876715.1	S	clinical	2020	3	10	USA	Homo sapiens
PDT001340986.1	GCA_023876745.1	S	clinical	2020	2	1	USA	Homo sapiens
PDT001340987.1	GCA_023876765.1	S	clinical	2019	11	2	USA	Homo sapiens
PDT001340988.1	GCA_023876775.1	S	clinical	2020	5	15	USA	Homo sapiens
PDT001340989.1	GCA_023876805.1	S	clinical	2020	4	30	USA	Homo sapiens
PDT001340990.1	GCA_023876825.1	S	clinical	2020	7	24	USA	Homo sapiens
PDT001340991.1	GCA_023876845.1	R	clinical	2020	7	16	USA	Homo sapiens
PDT001340992.1	GCA_023876865.1	S	clinical	2020	1	20	USA	Homo sapiens
PDT001340993.1	GCA_023876885.1	S	clinical	2020	1	8	USA	Homo sapiens
PDT001340994.1	GCA_023876905.1	R	clinical	2020	5	1	USA	Homo sapiens
PDT001340995.1	GCA_023876925.1	S	clinical	2020	3	18	USA	Homo sapiens
PDT001340996.1	GCA_023876945.1	S	clinical	2020	9	10	USA	Homo sapiens
PDT001340997.1	GCA_023876955.1	S	clinical	2020	7	13	USA	Homo sapiens
PDT001340998.1	GCA_023876965.1	S	clinical	2019	12	31	USA	Homo sapiens
PDT001340999.1	GCA_023877005.1	R	clinical	2020	5	15	USA	Homo sapiens
PDT001341000.1	GCA_023877015.1	S	clinical	2019	12	20	USA	Homo sapiens
PDT001341001.1	GCA_023877045.1	R	clinical	2020	7	17	USA	Homo sapiens
PDT001341002.1	GCA_023877065.1	S	clinical	2020	6	25	USA	Homo sapiens
PDT001341003.1	GCA_023877075.1	S	clinical	2020	5	21	USA	Homo sapiens
PDT001341004.1	GCA_023877105.1	S	clinical	2020	7	7	USA	Homo sapiens
PDT001341005.1	GCA_023877125.1	S	clinical	2020	1	3	USA	Homo sapiens
PDT001341006.1	GCA_023877145.1	S	clinical	2020	5	11	USA	Homo sapiens
PDT001341007.1	GCA_023877165.1	S	clinical	2020	1	3	USA	Homo sapiens
PDT001341008.1	GCA_023877185.1	R	clinical	2020	3	5	USA	Homo sapiens
PDT001341009.1	GCA_023877205.1	R	clinical	2019	12	3	USA	Homo sapiens
PDT001341010.1	GCA_023877225.1	R	clinical	2019	12	17	USA	Homo sapiens
PDT001341011.1	GCA_023877235.1	S	clinical	2020	4	1	USA	Homo sapiens
PDT001341012.1	GCA_023877265.1	S	clinical	2020	9	2	USA	Homo sapiens
PDT001341013.1	GCA_023877285.1	S	clinical	2020	9	1	USA	Homo sapiens
PDT001341014.1	GCA_023877305.1	R	clinical	2019	11	21	USA	Homo sapiens
PDT001341015.1	GCA_023877325.1	S	clinical	2020	7	22	USA	Homo sapiens
PDT001341016.1	GCA_023877345.1	S	clinical	2020	5	12	USA	Homo sapiens
PDT001341017.1	GCA_023877355.1	S	clinical	2019	11	20	USA	Homo sapiens
PDT001341018.1	GCA_023877385.1	S	clinical	2020	6	27	USA	Homo sapiens
PDT001341019.1	GCA_023877405.1	S	clinical	2020	6	11	USA	Homo sapiens
PDT001341020.1	GCA_023877425.1	S	clinical	2020	6	29	USA	Homo sapiens
PDT001341021.1	GCA_023877445.1	R	clinical	2019	11	6	USA	Homo sapiens
PDT001341022.1	GCA_023877455.1	S	clinical	2019	12	5	USA	Homo sapiens
PDT001341023.1	GCA_023877485.1	S	clinical	2020	1	28	USA	Homo sapiens
PDT001341024.1	GCA_023877505.1	S	clinical	2020	3	26	USA	Homo sapiens
PDT001341025.1	GCA_023877535.1	S	clinical	2020	9	17	USA	Homo sapiens
PDT001341026.1	GCA_023877525.1	S	clinical	2019	11	27	USA	Homo sapiens
PDT001341027.1	GCA_023877545.1	R	clinical	2020	9	12	USA	Homo sapiens
PDT001341028.1	GCA_023877555.1	R	clinical	2020	3	26	USA	Homo sapiens
PDT001341029.1	GCA_023877605.1	R	clinical	2020	1	3	USA	Homo sapiens
PDT001341030.1	GCA_023877625.1	S	clinical	2020	1	21	USA	Homo sapiens
PDT001341031.1	GCA_023877645.1	R	clinical	2020	4	4	USA	Homo sapiens
PDT001341032.1	GCA_023877655.1	R	clinical	2020	1	28	USA	Homo sapiens
PDT001341033.1	GCA_023877685.1	R	clinical	2019	12	11	USA	Homo sapiens
PDT001341034.1	GCA_023877705.1	R	clinical	2020	7	27	USA	Homo sapiens
PDT001341035.1	GCA_023877715.1	R	clinical	2019	12	14	USA	Homo sapiens
PDT001341036.1	GCA_023877745.1	R	clinical	2020	9	6	USA	Homo sapiens
PDT001341037.1	GCA_023877765.1	S	clinical	2020	2	5	USA	Homo sapiens
PDT001341038.1	GCA_023877785.1	R	clinical	2020	7	8	USA	Homo sapiens
PDT001341039.1	GCA_023877805.1	R	clinical	2020	1	23	USA	Homo sapiens
PDT001341040.1	GCA_023877825.1	S	clinical	2020	9	16	USA	Homo sapiens
PDT001341041.1	GCA_023877845.1	R	clinical	2020	6	27	USA	Homo sapiens
PDT001341042.1	GCA_023877855.1	S	clinical	2020	5	18	USA	Homo sapiens
PDT001341043.1	GCA_023877865.1	R	clinical	2020	6	16	USA	Homo sapiens
PDT001341044.1	GCA_023877905.1	S	clinical	2020	7	9	USA	Homo sapiens
PDT001341045.1	GCA_023877925.1	R	clinical	2020	3	27	USA	Homo sapiens
PDT001341046.1	GCA_023877955.1	R	clinical	2019	12	31	USA	Homo sapiens
PDT001341047.1	GCA_023877945.1	R	clinical	2020	6	26	USA	Homo sapiens
PDT001341048.1	GCA_023877985.1	R	clinical	2020	9	25	USA	Homo sapiens
PDT001341049.1	GCA_023878005.1	S	clinical	2019	11	6	USA	Homo sapiens
PDT001341050.1	GCA_023878025.1	S	clinical	2019	12	4	USA	Homo sapiens
PDT001341051.1	GCA_023878035.1	S	clinical	2020	1	20	USA	Homo sapiens
PDT001341052.1	GCA_023878065.1	S	clinical	2020	7	2	USA	Homo sapiens
PDT001341053.1	GCA_023878085.1	S	clinical	2020	9	1	USA	Homo sapiens
PDT001341054.1	GCA_023878105.1	S	clinical	2019	12	26	USA	Homo sapiens
PDT001341055.1	GCA_023878125.1	R	clinical	2020	7	4	USA	Homo sapiens
PDT001341056.1	GCA_023878155.1	R	clinical	2020	7	6	USA	Homo sapiens
PDT001341057.1	GCA_023878145.1	S	clinical	2019	12	17	USA	Homo sapiens
PDT001341058.1	GCA_023878185.1	R	clinical	2020	3	12	USA	Homo sapiens
PDT001341059.1	GCA_023878205.1	S	clinical	2020	5	6	USA	Homo sapiens
PDT001341060.1	GCA_023878225.1	R	clinical	2019	12	30	USA	Homo sapiens
PDT001341061.1	GCA_023878245.1	R	clinical	2019	12	3	USA	Homo sapiens
PDT001341062.1	GCA_023878265.1	S	clinical	2020	1	31	USA	Homo sapiens
PDT001341063.1	GCA_023878285.1	R	clinical	2020	9	10	USA	Homo sapiens
PDT001341064.1	GCA_023878305.1	R	clinical	2020	5	11	USA	Homo sapiens
PDT001341065.1	GCA_023878325.1	S	clinical	2019	12	27	USA	Homo sapiens
PDT001341066.1	GCA_023878335.1	S	clinical	2020	7	13	USA	Homo sapiens
PDT001341067.1	GCA_023878365.1	R	clinical	2020	9	4	USA	Homo sapiens
PDT001341068.1	GCA_023878385.1	S	clinical	2019	12	18	USA	Homo sapiens
PDT001341069.1	GCA_023878405.1	S	clinical	2020	1	2	USA	Homo sapiens
PDT001341070.1	GCA_023878425.1	R	clinical	2020	6	18	USA	Homo sapiens
PDT001341071.1	GCA_023878445.1	R	clinical	2020	5	21	USA	Homo sapiens
PDT001341072.1	GCA_023878465.1	R	clinical	2019	11	20	USA	Homo sapiens
PDT001341073.1	GCA_023878485.1	S	clinical	2020	6	3	USA	Homo sapiens
PDT001341074.1	GCA_023878505.1	R	clinical	2019	11	22	USA	Homo sapiens
PDT001341075.1	GCA_023878525.1	S	clinical	2020	7	13	USA	Homo sapiens
PDT001341076.1	GCA_023878545.1	S	clinical	2020	5	1	USA	Homo sapiens
PDT001341077.1	GCA_023878565.1	R	clinical	2020	7	4	USA	Homo sapiens
PDT001341078.1	GCA_023878585.1	S	clinical	2019	12	5	USA	Homo sapiens
PDT001341079.1	GCA_023878605.1	R	clinical	2019	12	21	USA	Homo sapiens
PDT001341080.1	GCA_023878625.1	S	clinical	2019	12	24	USA	Homo sapiens
PDT001341081.1	GCA_023878645.1	S	clinical	2020	2	3	USA	Homo sapiens
PDT001341082.1	GCA_023878665.1	S	clinical	2020	1	14	USA	Homo sapiens
PDT001341083.1	GCA_023878675.1	R	clinical	2020	1	16	USA	Homo sapiens
PDT001341084.1	GCA_023878705.1	R	clinical	2020	1	30	USA	Homo sapiens
PDT001341085.1	GCA_023878725.1	S	clinical	2019	12	4	USA	Homo sapiens
PDT001341086.1	GCA_023878745.1	R	clinical	2020	7	16	USA	Homo sapiens
PDT001341087.1	GCA_023878755.1	S	clinical	2020	1	6	USA	Homo sapiens
PDT001341088.1	GCA_023878785.1	S	clinical	2020	7	23	USA	Homo sapiens
PDT001341089.1	GCA_023878805.1	S	clinical	2019	12	30	USA	Homo sapiens
PDT001341090.1	GCA_023878825.1	S	clinical	2020	7	20	USA	Homo sapiens
PDT001341091.1	GCA_023878845.1	R	clinical	2020	5	22	USA	Homo sapiens
PDT001341092.1	GCA_023878855.1	S	clinical	2020	4	7	USA	Homo sapiens
PDT001341093.1	GCA_023878885.1	S	clinical	2020	3	20	USA	Homo sapiens
PDT001341094.1	GCA_023878895.1	S	clinical	2020	2	20	USA	Homo sapiens
PDT001341095.1	GCA_023878925.1	R	clinical	2020	8	5	USA	Homo sapiens
PDT001341096.1	GCA_023878945.1	S	clinical	2020	5	2	USA	Homo sapiens
PDT001341097.1	GCA_023878965.1	R	clinical	2020	9	10	USA	Homo sapiens
PDT001341098.1	GCA_023878985.1	S	clinical	2020	5	13	USA	Homo sapiens
PDT001341099.1	GCA_023879005.1	S	clinical	2020	1	22	USA	Homo sapiens
PDT001341100.1	GCA_023879025.1	S	clinical	2020	8	17	USA	Homo sapiens
PDT001341101.1	GCA_023879045.1	R	clinical	2019	12	3	USA	Homo sapiens
PDT001341102.1	GCA_023879075.1	S	clinical	2020	9	9	USA	Homo sapiens
PDT001341103.1	GCA_023879065.1	R	clinical	2020	7	17	USA	Homo sapiens
PDT001341104.1	GCA_023879105.1	R	clinical	2020	9	25	USA	Homo sapiens
PDT001341105.1	GCA_023879125.1	R	clinical	2020	1	6	USA	Homo sapiens
PDT001341106.1	GCA_023879145.1	S	clinical	2020	5	7	USA	Homo sapiens
PDT001341107.1	GCA_023879165.1	S	clinical	2020	6	22	USA	Homo sapiens
PDT001341108.1	GCA_023879185.1	S	clinical	2019	11	14	USA	Homo sapiens
PDT001341109.1	GCA_023879205.1	S	clinical	2020	6	24	USA	Homo sapiens
PDT001341110.1	GCA_023879225.1	S	clinical	2020	6	26	USA	Homo sapiens
PDT001341111.1	GCA_023879245.1	S	clinical	2020	6	29	USA	Homo sapiens
PDT001341112.1	GCA_023879265.1	R	clinical	2020	9	9	USA	Homo sapiens
PDT001341113.1	GCA_023879285.1	S	clinical	2019	11	24	USA	Homo sapiens
PDT001341114.1	GCA_023879305.1	S	clinical	2020	1	8	USA	Homo sapiens
PDT001341115.1	GCA_023879325.1	R	clinical	2020	2	13	USA	Homo sapiens
PDT001341116.1	GCA_023879345.1	S	clinical	2019	11	18	USA	Homo sapiens
PDT001341117.1	GCA_023879355.1	S	clinical	2020	7	12	USA	Homo sapiens
PDT001341118.1	GCA_023879385.1	R	clinical	2020	7	18	USA	Homo sapiens
PDT001341119.1	GCA_023879405.1	S	clinical	2019	10	27	USA	Homo sapiens
PDT001341120.1	GCA_023879425.1	S	clinical	2020	5	11	USA	Homo sapiens
PDT001341121.1	GCA_023879455.1	S	clinical	2020	6	2	USA	Homo sapiens
PDT001341122.1	GCA_023879445.1	S	clinical	2020	6	26	USA	Homo sapiens
PDT001341123.1	GCA_023879485.1	S	clinical	2020	5	25	USA	Homo sapiens
PDT001341124.1	GCA_023879495.1	S	clinical	2020	1	27	USA	Homo sapiens
PDT001341125.1	GCA_023879525.1	R	clinical	2020	3	31	USA	Homo sapiens
PDT001341126.1	GCA_023879545.1	S	clinical	2020	9	10	USA	Homo sapiens
PDT001341127.1	GCA_023879565.1	S	clinical	2020	1	29	USA	Homo sapiens
PDT001341128.1	GCA_023879575.1	R	clinical	2020	3	20	USA	Homo sapiens
PDT001341129.1	GCA_023879585.1	R	clinical	2019	10	10	USA	Homo sapiens
PDT001341130.1	GCA_023879625.1	S	clinical	2020	5	21	USA	Homo sapiens
PDT001341131.1	GCA_023879635.1	R	clinical	2020	6	9	USA	Homo sapiens
PDT001341132.1	GCA_023879665.1	R	clinical	2020	7	29	USA	Homo sapiens
PDT001341133.1	GCA_023879685.1	S	clinical	2020	1	22	USA	Homo sapiens
PDT001341134.1	GCA_023879695.1	S	clinical	2020	6	26	USA	Homo sapiens
PDT001341135.1	GCA_023879725.1	S	clinical	2020	6	27	USA	Homo sapiens
PDT001341136.1	GCA_023879745.1	S	clinical	2020	2	20	USA	Homo sapiens
PDT001341137.1	GCA_023879765.1	S	clinical	2019	10	25	USA	Homo sapiens
PDT001341138.1	GCA_023879785.1	S	clinical	2020	3	27	USA	Homo sapiens
PDT001341139.1	GCA_023879805.1	S	clinical	2019	11	26	USA	Homo sapiens
PDT001341140.1	GCA_023879825.1	S	clinical	2020	1	3	USA	Homo sapiens
PDT001341141.1	GCA_023879815.1	S	clinical	2019	12	30	USA	Homo sapiens
PDT001341142.1	GCA_023879865.1	S	clinical	2020	4	23	USA	Homo sapiens
PDT001341143.1	GCA_023879885.1	R	clinical	2019	12	28	USA	Homo sapiens
PDT001341144.1	GCA_023879905.1	S	clinical	2020	3	19	USA	Homo sapiens
PDT001341145.1	GCA_023879925.1	S	clinical	2020	5	13	USA	Homo sapiens
PDT001341146.1	GCA_023879945.1	R	clinical	2020	7	7	USA	Homo sapiens
PDT001341147.1	GCA_023879955.1	R	clinical	2020	1	15	USA	Homo sapiens
PDT001341148.1	GCA_023879985.1	R	clinical	2020	5	7	USA	Homo sapiens
PDT001341149.1	GCA_023880005.1	S	clinical	2020	5	8	USA	Homo sapiens
PDT001341150.1	GCA_023880025.1	S	clinical	2020	3	19	USA	Homo sapiens
PDT001341151.1	GCA_023880055.1	S	clinical	2020	4	27	USA	Homo sapiens
PDT001341152.1	GCA_023880045.1	S	clinical	2019	11	1	USA	Homo sapiens
PDT001341153.1	GCA_023880085.1	S	clinical	2020	7	7	USA	Homo sapiens
PDT001341154.1	GCA_023880095.1	S	clinical	2020	1	29	USA	Homo sapiens
PDT001341155.1	GCA_023880125.1	R	clinical	2020	2	15	USA	Homo sapiens
PDT001341156.1	GCA_023880145.1	S	clinical	2020	7	6	USA	Homo sapiens
PDT001341157.1	GCA_023880165.1	S	clinical	2020	9	4	USA	Homo sapiens
PDT001341158.1	GCA_023880185.1	S	clinical	2020	6	12	USA	Homo sapiens
PDT001341159.1	GCA_023880195.1	S	clinical	2020	7	8	USA	Homo sapiens
PDT001341160.1	GCA_023880225.1	S	clinical	2020	9	12	USA	Homo sapiens
PDT001341161.1	GCA_023880245.1	S	clinical	2020	7	1	USA	Homo sapiens
PDT001341162.1	GCA_023880265.1	S	clinical	2020	7	15	USA	Homo sapiens
PDT001341163.1	GCA_023880285.1	R	clinical	2020	9	11	USA	Homo sapiens
PDT001341164.1	GCA_023880305.1	S	clinical	2020	1	2	USA	Homo sapiens
PDT001341165.1	GCA_023880315.1	S	clinical	2019	12	26	USA	Homo sapiens
PDT001341166.1	GCA_023880335.1	S	clinical	2020	7	21	USA	Homo sapiens
PDT001341167.1	GCA_023880365.1	R	clinical	2020	6	18	USA	Homo sapiens
PDT001341168.1	GCA_023880385.1	S	clinical	2020	5	21	USA	Homo sapiens
PDT001341169.1	GCA_023880405.1	S	clinical	2020	9	10	USA	Homo sapiens
PDT001341170.1	GCA_023880415.1	R	clinical	2019	12	3	USA	Homo sapiens
PDT001341171.1	GCA_023880435.1	S	clinical	2020	9	16	USA	Homo sapiens
PDT001341172.1	GCA_023880465.1	S	clinical	2020	6	18	USA	Homo sapiens
PDT001341173.1	GCA_023880495.1	R	clinical	2020	6	8	USA	Homo sapiens
PDT001341174.1	GCA_023880485.1	S	clinical	2019	11	6	USA	Homo sapiens
PDT001341175.1	GCA_023880525.1	R	clinical	2019	10	31	USA	Homo sapiens
PDT001341176.1	GCA_023880545.1	R	clinical	2020	7	23	USA	Homo sapiens
PDT001341177.1	GCA_023880565.1	R	clinical	2019	12	22	USA	Homo sapiens
PDT001341178.1	GCA_023880585.1	S	clinical	2019	12	2	USA	Homo sapiens
PDT001341179.1	GCA_023880595.1	R	clinical	2019	10	31	USA	Homo sapiens
PDT001341180.1	GCA_023880625.1	R	clinical	2020	1	21	USA	Homo sapiens
PDT001341181.1	GCA_023880645.1	R	clinical	2020	9	9	USA	Homo sapiens
PDT001341182.1	GCA_023880665.1	R	clinical	2019	11	25	USA	Homo sapiens
PDT001341183.1	GCA_023880685.1	S	clinical	2019	12	6	USA	Homo sapiens
PDT001341184.1	GCA_023880705.1	S	clinical	2020	2	3	USA	Homo sapiens
PDT001341185.1	GCA_023880725.1	R	clinical	2019	11	7	USA	Homo sapiens
PDT001341186.1	GCA_023880745.1	S	clinical	2019	12	13	USA	Homo sapiens
PDT001341187.1	GCA_023880765.1	I	clinical	2020	6	15	USA	Homo sapiens
PDT001341188.1	GCA_023880785.1	R	clinical	2020	8	16	USA	Homo sapiens
PDT001341189.1	GCA_023880805.1	R	clinical	2020	7	14	USA	Homo sapiens
PDT001341190.1	GCA_023880825.1	R	clinical	2019	11	23	USA	Homo sapiens
PDT001341191.1	GCA_023880845.1	S	clinical	2020	6	18	USA	Homo sapiens
PDT001341192.1	GCA_023880865.1	R	clinical	2019	10	8	USA	Homo sapiens
PDT001341193.1	GCA_023880885.1	S	clinical	2019	12	3	USA	Homo sapiens
PDT001341194.1	GCA_023880915.1	S	clinical	2020	6	10	USA	Homo sapiens
PDT001341195.1	GCA_023880905.1	S	clinical	2020	1	17	USA	Homo sapiens
PDT001341196.1	GCA_023880945.1	R	clinical	2020	2	7	USA	Homo sapiens
PDT001341197.1	GCA_023880965.1	R	clinical	2019	11	12	USA	Homo sapiens
PDT001341198.1	GCA_023880985.1	S	clinical	2020	6	13	USA	Homo sapiens
PDT001341199.1	GCA_023881005.1	R	clinical	2019	12	19	USA	Homo sapiens
PDT001341200.1	GCA_023881025.1	S	clinical	2019	10	11	USA	Homo sapiens
PDT001341201.1	GCA_023881035.1	R	clinical	2020	2	25	USA	Homo sapiens
PDT001341202.1	GCA_023881055.1	R	clinical	2020	3	7	USA	Homo sapiens
PDT001341203.1	GCA_023881065.1	R	clinical	2020	5	18	USA	Homo sapiens
PDT001341204.1	GCA_023881085.1	R	clinical	2020	3	12	USA	Homo sapiens
PDT001341205.1	GCA_023881125.1	R	clinical	2020	1	29	USA	Homo sapiens
PDT001341206.1	GCA_023881135.1	R	clinical	2020	6	9	USA	Homo sapiens
PDT001341207.1	GCA_023881165.1	R	clinical	2019	11	14	USA	Homo sapiens
PDT001341208.1	GCA_023881185.1	R	clinical	2020	1	29	USA	Homo sapiens
PDT001341209.1	GCA_023881205.1	S	clinical	2020	7	23	USA	Homo sapiens
PDT001341210.1	GCA_023881225.1	R	clinical	2020	6	1	USA	Homo sapiens
PDT001341211.1	GCA_023881245.1	S	clinical	2020	1	10	USA	Homo sapiens
PDT001341212.1	GCA_023881265.1	S	clinical	2019	10	31	USA	Homo sapiens
PDT001341213.1	GCA_023881295.1	S	clinical	2020	1	15	USA	Homo sapiens
PDT001341214.1	GCA_023881285.1	S	clinical	2020	1	7	USA	Homo sapiens
PDT001341215.1	GCA_023881325.1	R	clinical	2019	12	4	USA	Homo sapiens
PDT001341216.1	GCA_023881345.1	R	clinical	2020	1	10	USA	Homo sapiens
PDT001341217.1	GCA_023881365.1	S	clinical	2019	12	2	USA	Homo sapiens
PDT001341218.1	GCA_023881385.1	R	clinical	2019	10	29	USA	Homo sapiens
PDT001341219.1	GCA_023881395.1	S	clinical	2020	6	1	USA	Homo sapiens
PDT001341220.1	GCA_023881425.1	R	clinical	2020	1	27	USA	Homo sapiens
PDT001341221.1	GCA_023881445.1	R	clinical	2020	1	17	USA	Homo sapiens
PDT001341222.1	GCA_023881465.1	S	clinical	2020	2	11	USA	Homo sapiens
PDT001341223.1	GCA_023881475.1	R	clinical	2020	7	21	USA	Homo sapiens
PDT001341224.1	GCA_023881505.1	S	clinical	2020	2	21	USA	Homo sapiens
PDT001341225.1	GCA_023881525.1	R	clinical	2019	12	29	USA	Homo sapiens
PDT001341226.1	GCA_023881545.1	R	clinical	2019	12	2	USA	Homo sapiens
PDT001341227.1	GCA_023881565.1	S	clinical	2020	6	10	USA	Homo sapiens
PDT001341228.1	GCA_023881585.1	R	clinical	2019	11	26	USA	Homo sapiens
PDT001341229.1	GCA_023881605.1	S	clinical	2019	10	1	USA	Homo sapiens
PDT001341230.1	GCA_023881625.1	R	clinical	2019	10	31	USA	Homo sapiens
PDT001341231.1	GCA_023881645.1	S	clinical	2020	1	29	USA	Homo sapiens
PDT001341232.1	GCA_023881665.1	S	clinical	2020	7	23	USA	Homo sapiens
PDT001341233.1	GCA_023881685.1	S	clinical	2020	6	22	USA	Homo sapiens
PDT001341234.1	GCA_023881705.1	R	clinical	2020	6	30	USA	Homo sapiens
PDT001341235.1	GCA_023881725.1	S	clinical	2019	10	2	USA	Homo sapiens
PDT001341236.1	GCA_023881735.1	S	clinical	2020	2	28	USA	Homo sapiens
PDT001341237.1	GCA_023881745.1	S	clinical	2020	1	24	USA	Homo sapiens
PDT001341238.1	GCA_023881785.1	S	clinical	2019	12	31	USA	Homo sapiens
PDT001341239.1	GCA_023881805.1	S	clinical	2019	12	10	USA	Homo sapiens
PDT001341240.1	GCA_023881825.1	S	clinical	2019	11	25	USA	Homo sapiens
PDT001341241.1	GCA_023881815.1	R	clinical	2020	6	11	USA	Homo sapiens
PDT001341242.1	GCA_023881865.1	R	clinical	2019	12	16	USA	Homo sapiens
PDT001341243.1	GCA_023881885.1	R	clinical	2019	11	18	USA	Homo sapiens
PDT001341244.1	GCA_023881905.1	R	clinical	2020	3	3	USA	Homo sapiens
PDT001341245.1	GCA_023881925.1	R	clinical	2019	10	9	USA	Homo sapiens
PDT001341246.1	GCA_023881945.1	R	clinical	2020	9	17	USA	Homo sapiens
PDT001341247.1	GCA_023881955.1	R	clinical	2020	6	6	USA	Homo sapiens
PDT001341248.1	GCA_023881985.1	S	clinical	2020	6	4	USA	Homo sapiens
PDT001341249.1	GCA_023882005.1	S	clinical	2019	10	1	USA	Homo sapiens
PDT001341250.1	GCA_023882015.1	R	clinical	2019	11	14	USA	Homo sapiens
PDT001341251.1	GCA_023882045.1	S	clinical	2019	11	4	USA	Homo sapiens
PDT001341252.1	GCA_023882065.1	R	clinical	2020	6	8	USA	Homo sapiens
PDT001341253.1	GCA_023882085.1	R	clinical	2020	3	30	USA	Homo sapiens
PDT001341254.1	GCA_023882095.1	R	clinical	2019	11	4	USA	Homo sapiens
PDT001341255.1	GCA_023882125.1	S	clinical	2020	5	22	USA	Homo sapiens
PDT001341256.1	GCA_023882135.1	R	clinical	2020	7	30	USA	Homo sapiens
PDT001341257.1	GCA_023882165.1	R	clinical	2019	12	11	USA	Homo sapiens
PDT001341258.1	GCA_023882185.1	S	clinical	2019	12	3	USA	Homo sapiens
PDT001341259.1	GCA_023882195.1	R	clinical	2019	12	30	USA	Homo sapiens
PDT001341260.1	GCA_023882235.1	R	clinical	2020	2	19	USA	Homo sapiens
PDT001341261.1	GCA_023882225.1	R	clinical	2020	7	1	USA	Homo sapiens
PDT001341262.1	GCA_023882265.1	S	clinical	2020	9	2	USA	Homo sapiens
PDT001341263.1	GCA_023882275.1	S	clinical	2020	3	4	USA	Homo sapiens
PDT001341264.1	GCA_023882285.1	R	clinical	2019	11	7	USA	Homo sapiens
PDT001341265.1	GCA_023882325.1	S	clinical	2020	1	3	USA	Homo sapiens
PDT001341266.1	GCA_023882335.1	R	clinical	2020	2	4	USA	Homo sapiens
PDT001341267.1	GCA_023882365.1	R	clinical	2020	8	24	USA	Homo sapiens
PDT001341268.1	GCA_023882375.1	R	clinical	2020	6	15	USA	Homo sapiens
PDT001341269.1	GCA_023882405.1	S	clinical	2020	2	19	USA	Homo sapiens
PDT001341270.1	GCA_023882425.1	S	clinical	2020	1	21	USA	Homo sapiens
PDT001341271.1	GCA_023882445.1	S	clinical	2020	6	11	USA	Homo sapiens
PDT001341272.1	GCA_023882465.1	R	clinical	2020	7	12	USA	Homo sapiens
PDT001341273.1	GCA_023882485.1	S	clinical	2019	12	9	USA	Homo sapiens
PDT001341274.1	GCA_023882505.1	S	clinical	2019	12	19	USA	Homo sapiens
PDT001341275.1	GCA_023882525.1	R	clinical	2019	11	11	USA	Homo sapiens
PDT001341276.1	GCA_023882545.1	S	clinical	2020	2	26	USA	Homo sapiens
PDT001341277.1	GCA_023882565.1	R	clinical	2020	1	24	USA	Homo sapiens
PDT001341278.1	GCA_023882575.1	S	clinical	2020	9	4	USA	Homo sapiens
PDT001341279.1	GCA_023882605.1	R	clinical	2020	6	19	USA	Homo sapiens
PDT001341280.1	GCA_023882615.1	R	clinical	2020	1	22	USA	Homo sapiens
PDT001341281.1	GCA_023882625.1	R	clinical	2020	7	10	USA	Homo sapiens
PDT001341282.1	GCA_023882665.1	S	clinical	2020	1	15	USA	Homo sapiens
PDT001341283.1	GCA_023882685.1	R	clinical	2020	5	12	USA	Homo sapiens
PDT001341284.1	GCA_023882705.1	S	clinical	2020	7	22	USA	Homo sapiens
PDT001341285.1	GCA_023882725.1	R	clinical	2020	9	11	USA	Homo sapiens
PDT001341286.1	GCA_023882745.1	S	clinical	2019	11	6	USA	Homo sapiens
PDT001341287.1	GCA_023882755.1	S	clinical	2019	11	4	USA	Homo sapiens
PDT001341288.1	GCA_023882785.1	R	clinical	2019	11	6	USA	Homo sapiens
PDT001341289.1	GCA_023882805.1	S	clinical	2019	11	18	USA	Homo sapiens
PDT001341290.1	GCA_023882825.1	R	clinical	2019	12	16	USA	Homo sapiens
PDT001341291.1	GCA_023882835.1	S	clinical	2019	10	10	USA	Homo sapiens
PDT001341292.1	GCA_023882865.1	S	clinical	2020	1	13	USA	Homo sapiens
PDT001341293.1	GCA_023882875.1	S	clinical	2020	3	20	USA	Homo sapiens
PDT001341294.1	GCA_023882905.1	R	clinical	2020	2	6	USA	Homo sapiens
PDT001341295.1	GCA_023882925.1	R	clinical	2019	12	12	USA	Homo sapiens
PDT001341296.1	GCA_023882945.1	S	clinical	2019	12	9	USA	Homo sapiens
PDT001341297.1	GCA_023882955.1	R	clinical	2019	11	21	USA	Homo sapiens
PDT001341298.1	GCA_023882985.1	S	clinical	2020	2	2	USA	Homo sapiens
PDT001341299.1	GCA_023883005.1	S	clinical	2020	3	26	USA	Homo sapiens
PDT001341300.1	GCA_023883025.1	S	clinical	2019	12	17	USA	Homo sapiens
PDT001341301.1	GCA_023883045.1	S	clinical	2020	1	31	USA	Homo sapiens
PDT001341302.1	GCA_023883065.1	S	clinical	2019	11	19	USA	Homo sapiens
PDT001341303.1	GCA_023883085.1	S	clinical	2019	11	3	USA	Homo sapiens
PDT001341304.1	GCA_023883095.1	R	clinical	2020	1	22	USA	Homo sapiens
PDT001341305.1	GCA_023883105.1	S	clinical	2019	10	4	USA	Homo sapiens
PDT001341306.1	GCA_023883135.1	S	clinical	2020	2	20	USA	Homo sapiens
PDT001341307.1	GCA_023883145.1	S	clinical	2020	5	14	USA	Homo sapiens
PDT001341308.1	GCA_023883185.1	S	clinical	2020	2	14	USA	Homo sapiens
PDT001341309.1	GCA_023883205.1	R	clinical	2019	11	17	USA	Homo sapiens
PDT001341310.1	GCA_023883215.1	R	clinical	2020	9	28	USA	Homo sapiens
PDT001341311.1	GCA_023883245.1	R	clinical	2019	12	1	USA	Homo sapiens
PDT001341312.1	GCA_023883255.1	S	clinical	2020	7	27	USA	Homo sapiens
PDT001341313.1	GCA_023883285.1	R	clinical	2020	6	26	USA	Homo sapiens
PDT001341314.1	GCA_023883305.1	R	clinical	2020	7	7	USA	Homo sapiens
PDT001341315.1	GCA_023883325.1	S	clinical	2020	1	27	USA	Homo sapiens
PDT001341316.1	GCA_023883345.1	S	clinical	2020	6	1	USA	Homo sapiens
PDT001341317.1	GCA_023883365.1	S	clinical	2019	12	7	USA	Homo sapiens
PDT001341318.1	GCA_023883385.1	S	clinical	2020	2	3	USA	Homo sapiens
PDT001341319.1	GCA_023883405.1	S	clinical	2020	2	4	USA	Homo sapiens
PDT001341320.1	GCA_023883415.1	S	clinical	2019	11	25	USA	Homo sapiens
PDT001341321.1	GCA_023883445.1	S	clinical	2020	1	15	USA	Homo sapiens
PDT001341322.1	GCA_023883465.1	R	clinical	2020	9	21	USA	Homo sapiens
PDT001341323.1	GCA_023883485.1	S	clinical	2020	6	30	USA	Homo sapiens
PDT001341324.1	GCA_023883495.1	S	clinical	2020	1	17	USA	Homo sapiens
PDT001341325.1	GCA_023883525.1	S	clinical	2019	10	9	USA	Homo sapiens
PDT001341326.1	GCA_023883545.1	R	clinical	2019	12	19	USA	Homo sapiens
PDT001341327.1	GCA_023883565.1	R	clinical	2020	7	23	USA	Homo sapiens
PDT001341328.1	GCA_023883585.1	S	clinical	2019	11	21	USA	Homo sapiens
PDT001341329.1	GCA_023883605.1	R	clinical	2020	9	2	USA	Homo sapiens
PDT001341330.1	GCA_023883625.1	S	clinical	2020	2	5	USA	Homo sapiens
PDT001341331.1	GCA_023883645.1	R	clinical	2019	11	26	USA	Homo sapiens
PDT001341332.1	GCA_023883665.1	S	clinical	2019	11	25	USA	Homo sapiens
PDT001341333.1	GCA_023883685.1	R	clinical	2020	3	26	USA	Homo sapiens
PDT001341334.1	GCA_023883695.1	R	clinical	2019	10	8	USA	Homo sapiens
PDT001341335.1	GCA_023883705.1	S	clinical	2020	1	30	USA	Homo sapiens
PDT001341336.1	GCA_023883715.1	S	clinical	2020	2	24	USA	Homo sapiens
PDT001341337.1	GCA_023883765.1	S	clinical	2019	11	18	USA	Homo sapiens
PDT001341338.1	GCA_023883785.1	S	clinical	2020	1	29	USA	Homo sapiens
PDT001341339.1	GCA_023883805.1	S	clinical	2020	2	27	USA	Homo sapiens
PDT001341340.1	GCA_023883825.1	S	clinical	2020	1	17	USA	Homo sapiens
PDT001341341.1	GCA_023883835.1	S	clinical	2019	11	19	USA	Homo sapiens
PDT001341342.1	GCA_023883865.1	S	clinical	2020	4	4	USA	Homo sapiens
PDT001341343.1	GCA_023883885.1	S	clinical	2020	7	23	USA	Homo sapiens
PDT001341344.1	GCA_023883905.1	R	clinical	2019	11	26	USA	Homo sapiens
PDT001341345.1	GCA_023883915.1	S	clinical	2020	8	18	USA	Homo sapiens
PDT001341346.1	GCA_023883945.1	S	clinical	2019	12	9	USA	Homo sapiens
PDT001341347.1	GCA_023883955.1	R	clinical	2019	12	28	USA	Homo sapiens
PDT001341348.1	GCA_023883985.1	R	clinical	2019	12	4	USA	Homo sapiens
PDT001341349.1	GCA_023884005.1	S	clinical	2019	10	11	USA	Homo sapiens
PDT001341350.1	GCA_023884025.1	S	clinical	2020	6	18	USA	Homo sapiens
PDT001341351.1	GCA_023884045.1	S	clinical	2019	12	17	USA	Homo sapiens
PDT001341352.1	GCA_023884065.1	S	clinical	2020	7	22	USA	Homo sapiens
PDT001341353.1	GCA_023884075.1	R	clinical	2019	12	12	USA	Homo sapiens
PDT001341354.1	GCA_023884105.1	S	clinical	2019	11	26	USA	Homo sapiens
PDT001341355.1	GCA_023884125.1	R	clinical	2019	11	26	USA	Homo sapiens
PDT001341356.1	GCA_023884145.1	R	clinical	2019	11	13	USA	Homo sapiens
PDT001341357.1	GCA_023884155.1	R	clinical	2019	11	20	USA	Homo sapiens
PDT001341358.1	GCA_023884165.1	R	clinical	2020	9	10	USA	Homo sapiens
PDT001341359.1	GCA_023884185.1	R	clinical	2019	10	11	USA	Homo sapiens
PDT001341360.1	GCA_023884225.1	R	clinical	2020	3	4	USA	Homo sapiens
PDT001341361.1	GCA_023884245.1	S	clinical	2019	11	16	USA	Homo sapiens
PDT001341362.1	GCA_023884265.1	R	clinical	2020	1	30	USA	Homo sapiens
PDT001341363.1	GCA_023884285.1	R	clinical	2019	11	25	USA	Homo sapiens
PDT001341364.1	GCA_023884305.1	S	clinical	2020	6	20	USA	Homo sapiens
PDT001341365.1	GCA_023884315.1	S	clinical	2019	12	4	USA	Homo sapiens
PDT001341366.1	GCA_023884325.1	R	clinical	2019	11	21	USA	Homo sapiens
PDT001341367.1	GCA_023884365.1	S	clinical	2020	1	21	USA	Homo sapiens
PDT001341368.1	GCA_023884385.1	R	clinical	2019	11	19	USA	Homo sapiens
PDT001341369.1	GCA_023884415.1	S	clinical	2019	12	18	USA	Homo sapiens
PDT001341370.1	GCA_023884405.1	S	clinical	2019	12	16	USA	Homo sapiens
PDT001341371.1	GCA_023884445.1	S	clinical	2019	11	13	USA	Homo sapiens
PDT001341372.1	GCA_023884465.1	R	clinical	2020	7	30	USA	Homo sapiens
PDT001341373.1	GCA_023884495.1	R	clinical	2020	1	3	USA	Homo sapiens
PDT001341374.1	GCA_023884485.1	R	clinical	2020	7	29	USA	Homo sapiens
PDT001341375.1	GCA_023884525.1	R	clinical	2019	10	8	USA	Homo sapiens
PDT001341376.1	GCA_023884535.1	R	clinical	2019	12	16	USA	Homo sapiens
PDT001341377.1	GCA_023884565.1	R	clinical	2020	2	9	USA	Homo sapiens
PDT001341378.1	GCA_023884575.1	S	clinical	2019	11	14	USA	Homo sapiens
PDT001341379.1	GCA_023884605.1	R	clinical	2020	9	25	USA	Homo sapiens
PDT001341380.1	GCA_023884625.1	R	clinical	2019	12	10	USA	Homo sapiens
PDT001341381.1	GCA_023884645.1	R	clinical	2020	7	10	USA	Homo sapiens
PDT001341382.1	GCA_023884665.1	R	clinical	2019	12	19	USA	Homo sapiens
PDT001341383.1	GCA_023884685.1	S	clinical	2019	12	13	USA	Homo sapiens
PDT001341384.1	GCA_023884705.1	S	clinical	2019	12	17	USA	Homo sapiens
PDT001341385.1	GCA_023884725.1	S	clinical	2020	3	30	USA	Homo sapiens
PDT001341386.1	GCA_023884745.1	R	clinical	2020	7	3	USA	Homo sapiens
PDT001341387.1	GCA_023884765.1	S	clinical	2019	11	26	USA	Homo sapiens
PDT001341388.1	GCA_023884785.1	S	clinical	2020	1	18	USA	Homo sapiens
PDT001341389.1	GCA_023884805.1	R	clinical	2020	2	25	USA	Homo sapiens
PDT001341390.1	GCA_023884825.1	S	clinical	2020	4	7	USA	Homo sapiens
PDT001341391.1	GCA_023884835.1	S	clinical	2019	12	31	USA	Homo sapiens
PDT001341392.1	GCA_023884865.1	R	clinical	2019	11	18	USA	Homo sapiens
PDT001341393.1	GCA_023884885.1	S	clinical	2019	12	16	USA	Homo sapiens
PDT001341394.1	GCA_023884895.1	S	clinical	2020	1	12	USA	Homo sapiens
PDT001341395.1	GCA_023884905.1	S	clinical	2020	3	18	USA	Homo sapiens
PDT001341396.1	GCA_023884925.1	S	clinical	2019	12	12	USA	Homo sapiens
PDT001341397.1	GCA_023884965.1	S	clinical	2019	11	25	USA	Homo sapiens
PDT001341398.1	GCA_023884985.1	R	clinical	2020	1	29	USA	Homo sapiens
PDT001341399.1	GCA_023885005.1	R	clinical	2020	3	9	USA	Homo sapiens
PDT001341400.1	GCA_023885035.1	S	clinical	2019	11	7	USA	Homo sapiens
PDT001341401.1	GCA_023885025.1	S	clinical	2019	12	9	USA	Homo sapiens
PDT001341402.1	GCA_023885065.1	S	clinical	2020	4	1	USA	Homo sapiens
PDT001341403.1	GCA_023885085.1	R	clinical	2019	11	15	USA	Homo sapiens
PDT001341404.1	GCA_023885105.1	R	clinical	2019	11	5	USA	Homo sapiens
PDT001341405.1	GCA_023885125.1	S	clinical	2020	4	1	USA	Homo sapiens
PDT001341406.1	GCA_023885145.1	R	clinical	2019	10	3	USA	Homo sapiens
PDT001341407.1	GCA_023885165.1	S	clinical	2020	1	24	USA	Homo sapiens
PDT001341408.1	GCA_023885185.1	S	clinical	2020	4	28	USA	Homo sapiens
PDT001341409.1	GCA_023885195.1	S	clinical	2019	11	20	USA	Homo sapiens
PDT001341410.1	GCA_023885205.1	S	clinical	2020	2	14	USA	Homo sapiens
PDT001341411.1	GCA_023885245.1	S	clinical	2019	11	19	USA	Homo sapiens
PDT001341412.1	GCA_023885265.1	R	clinical	2020	9	18	USA	Homo sapiens
PDT001341413.1	GCA_023885285.1	S	clinical	2020	1	13	USA	Homo sapiens
PDT001341414.1	GCA_023885305.1	S	clinical	2019	12	21	USA	Homo sapiens
PDT001341415.1	GCA_023885325.1	S	clinical	2019	12	13	USA	Homo sapiens
PDT001341416.1	GCA_023885335.1	R	clinical	2020	9	17	USA	Homo sapiens
PDT001341417.1	GCA_023885365.1	S	clinical	2020	6	8	USA	Homo sapiens
PDT001341418.1	GCA_023885385.1	S	clinical	2019	11	4	USA	Homo sapiens
PDT001341419.1	GCA_023885405.1	R	clinical	2019	11	14	USA	Homo sapiens
PDT001341420.1	GCA_023885415.1	S	clinical	2020	3	27	USA	Homo sapiens
PDT001341421.1	GCA_023885445.1	R	clinical	2020	4	30	USA	Homo sapiens
PDT001341422.1	GCA_023885465.1	R	clinical	2019	12	16	USA	Homo sapiens
PDT001341423.1	GCA_023885485.1	S	clinical	2019	11	6	USA	Homo sapiens
PDT001341424.1	GCA_023885505.1	R	clinical	2019	12	19	USA	Homo sapiens
PDT001341425.1	GCA_023885515.1	R	clinical	2020	1	23	USA	Homo sapiens
PDT001341426.1	GCA_023885525.1	S	clinical	2020	1	21	USA	Homo sapiens
PDT001341427.1	GCA_023885565.1	R	clinical	2019	12	13	USA	Homo sapiens
PDT001341428.1	GCA_023885585.1	S	clinical	2020	6	10	USA	Homo sapiens
PDT001341429.1	GCA_023885605.1	R	clinical	2020	9	12	USA	Homo sapiens
PDT001341430.1	GCA_023885625.1	S	clinical	2020	2	5	USA	Homo sapiens
PDT001341431.1	GCA_023885635.1	R	clinical	2020	1	6	USA	Homo sapiens
PDT001341432.1	GCA_023885645.1	S	clinical	2019	12	16	USA	Homo sapiens
PDT001341433.1	GCA_023885685.1	S	clinical	2019	11	4	USA	Homo sapiens
PDT001341434.1	GCA_023885705.1	S	clinical	2020	6	8	USA	Homo sapiens
PDT001341435.1	GCA_023885735.1	S	clinical	2020	2	7	USA	Homo sapiens
PDT001341436.1	GCA_023885725.1	S	clinical	2020	1	3	USA	Homo sapiens
PDT001341437.1	GCA_023885765.1	R	clinical	2020	1	6	USA	Homo sapiens
PDT001341438.1	GCA_023885785.1	R	clinical	2019	12	23	USA	Homo sapiens
PDT001341439.1	GCA_023885795.1	S	clinical	2020	1	8	USA	Homo sapiens
PDT001341440.1	GCA_023885825.1	R	clinical	2020	9	21	USA	Homo sapiens
PDT001341441.1	GCA_023885845.1	R	clinical	2019	11	12	USA	Homo sapiens
PDT001341442.1	GCA_023885865.1	S	clinical	2020	7	10	USA	Homo sapiens
PDT001341443.1	GCA_023885875.1	S	clinical	2020	6	23	USA	Homo sapiens
PDT001341444.1	GCA_023885905.1	S	clinical	2020	3	23	USA	Homo sapiens
PDT001341445.1	GCA_023885925.1	R	clinical	2019	12	27	USA	Homo sapiens
PDT001341446.1	GCA_023885945.1	R	clinical	2019	12	17	USA	Homo sapiens
PDT001341447.1	GCA_023885965.1	S	clinical	2020	2	10	USA	Homo sapiens
PDT001341448.1	GCA_023885975.1	R	clinical	2019	10	1	USA	Homo sapiens
PDT001341449.1	GCA_023886005.1	R	clinical	2020	7	27	USA	Homo sapiens
PDT001341450.1	GCA_023886025.1	S	clinical	2020	1	25	USA	Homo sapiens
PDT001341451.1	GCA_023886045.1	R	clinical	2020	1	23	USA	Homo sapiens
PDT001341452.1	GCA_023886065.1	S	clinical	2020	2	19	USA	Homo sapiens
PDT001341453.1	GCA_023886085.1	R	clinical	2019	11	2	USA	Homo sapiens
PDT001341454.1	GCA_023886105.1	R	clinical	2020	7	24	USA	Homo sapiens
PDT001341455.1	GCA_023886125.1	S	clinical	2019	11	26	USA	Homo sapiens
PDT001341456.1	GCA_023886145.1	S	clinical	2020	9	8	USA	Homo sapiens
PDT001341457.1	GCA_023886165.1	S	clinical	2019	11	19	USA	Homo sapiens
PDT001341458.1	GCA_023886185.1	R	clinical	2019	12	16	USA	Homo sapiens
PDT001341459.1	GCA_023886205.1	S	clinical	2020	1	22	USA	Homo sapiens
PDT001341460.1	GCA_023886215.1	R	clinical	2020	6	30	USA	Homo sapiens
PDT001341461.1	GCA_023886245.1	S	clinical	2020	2	15	USA	Homo sapiens
PDT001341462.1	GCA_023886265.1	S	clinical	2020	4	20	USA	Homo sapiens
PDT001341463.1	GCA_023886285.1	S	clinical	2020	7	9	USA	Homo sapiens
PDT001341464.1	GCA_023886305.1	R	clinical	2019	10	11	USA	Homo sapiens
PDT001341465.1	GCA_023886325.1	S	clinical	2020	6	22	USA	Homo sapiens
PDT001341466.1	GCA_023886345.1	S	clinical	2020	8	7	USA	Homo sapiens
PDT001341467.1	GCA_023886365.1	S	clinical	2020	8	6	USA	Homo sapiens
PDT001341468.1	GCA_023886385.1	S	clinical	2020	2	20	USA	Homo sapiens
PDT001341469.1	GCA_023886405.1	S	clinical	2020	8	3	USA	Homo sapiens
PDT001341470.1	GCA_023886425.1	R	clinical	2019	11	6	USA	Homo sapiens
PDT001341471.1	GCA_023886445.1	S	clinical	2020	6	16	USA	Homo sapiens
PDT001341472.1	GCA_023886465.1	S	clinical	2020	3	21	USA	Homo sapiens
PDT001341473.1	GCA_023886485.1	R	clinical	2020	9	17	USA	Homo sapiens
PDT001341474.1	GCA_023886495.1	S	clinical	2020	9	21	USA	Homo sapiens
PDT001341475.1	GCA_023886515.1	R	clinical	2020	1	6	USA	Homo sapiens
PDT001341476.1	GCA_023886505.1	S	clinical	2019	11	29	USA	Homo sapiens
PDT001341477.1	GCA_023886565.1	R	clinical	2019	11	4	USA	Homo sapiens
PDT001341478.1	GCA_023886585.1	R	clinical	2020	2	3	USA	Homo sapiens
PDT001341479.1	GCA_023886605.1	S	clinical	2020	2	25	USA	Homo sapiens
PDT001341480.1	GCA_023886625.1	S	clinical	2020	2	23	USA	Homo sapiens
PDT001341481.1	GCA_023886645.1	S	clinical	2020	1	15	USA	Homo sapiens
PDT001341482.1	GCA_023886665.1	S	clinical	2020	8	20	USA	Homo sapiens
PDT001341483.1	GCA_023886695.1	S	clinical	2020	2	24	USA	Homo sapiens
PDT001341484.1	GCA_023886685.1	S	clinical	2020	1	10	USA	Homo sapiens
PDT001341485.1	GCA_023886725.1	S	clinical	2020	8	17	USA	Homo sapiens
PDT001341486.1	GCA_023886735.1	S	clinical	2019	10	9	USA	Homo sapiens
PDT001341487.1	GCA_023886765.1	S	clinical	2020	8	9	USA	Homo sapiens
PDT001341488.1	GCA_023886785.1	S	clinical	2020	3	24	USA	Homo sapiens
PDT001341489.1	GCA_023886805.1	S	clinical	2020	8	9	USA	Homo sapiens
PDT001341490.1	GCA_023886825.1	S	clinical	2020	9	24	USA	Homo sapiens
PDT001341491.1	GCA_023886845.1	R	clinical	2020	2	7	USA	Homo sapiens
PDT001341492.1	GCA_023886855.1	S	clinical	2020	7	7	USA	Homo sapiens
PDT001341493.1	GCA_023886885.1	R	clinical	2020	1	15	USA	Homo sapiens
PDT001341494.1	GCA_023886905.1	S	clinical	2020	6	2	USA	Homo sapiens
PDT001341495.1	GCA_023886925.1	R	clinical	2019	10	31	USA	Homo sapiens
PDT001341496.1	GCA_023886945.1	S	clinical	2020	9	2	USA	Homo sapiens
PDT001341497.1	GCA_023886975.1	R	clinical	2020	9	29	USA	Homo sapiens
PDT001341498.1	GCA_023886965.1	S	clinical	2020	9	23	USA	Homo sapiens
PDT001341499.1	GCA_023887005.1	R	clinical	2020	9	24	USA	Homo sapiens
PDT001341500.1	GCA_023887025.1	R	clinical	2020	5	5	USA	Homo sapiens
PDT001341501.1	GCA_023887035.1	R	clinical	2020	9	27	USA	Homo sapiens
PDT001341502.1	GCA_023887065.1	R	clinical	2020	9	3	USA	Homo sapiens
PDT001341503.1	GCA_023887085.1	S	clinical	2020	6	16	USA	Homo sapiens
PDT001341504.1	GCA_023887105.1	S	clinical	2020	9	22	USA	Homo sapiens
PDT001341505.1	GCA_023887125.1	S	clinical	2020	3	20	USA	Homo sapiens
PDT001341506.1	GCA_023887145.1	R	clinical	2020	4	24	USA	Homo sapiens
PDT001341507.1	GCA_023887165.1	S	clinical	2020	7	28	USA	Homo sapiens
PDT001341508.1	GCA_023887185.1	S	clinical	2020	9	25	USA	Homo sapiens
PDT001341509.1	GCA_023887205.1	S	clinical	2019	10	11	USA	Homo sapiens
PDT001341510.1	GCA_023887225.1	S	clinical	2020	8	7	USA	Homo sapiens
PDT001341511.1	GCA_023887245.1	R	clinical	2020	9	18	USA	Homo sapiens
PDT001341512.1	GCA_023887265.1	R	clinical	2020	1	14	USA	Homo sapiens
PDT001341513.1	GCA_023887285.1	R	clinical	2019	12	16	USA	Homo sapiens
PDT001341514.1	GCA_023887305.1	R	clinical	2019	11	1	USA	Homo sapiens
PDT001341515.1	GCA_023887325.1	S	clinical	2020	6	5	USA	Homo sapiens
PDT001341516.1	GCA_023887345.1	R	clinical	2020	6	19	USA	Homo sapiens
PDT001341517.1	GCA_023887365.1	S	clinical	2020	8	14	USA	Homo sapiens
PDT001341518.1	GCA_023887385.1	R	clinical	2020	2	19	USA	Homo sapiens
PDT001341519.1	GCA_023887405.1	R	clinical	2019	12	2	USA	Homo sapiens
PDT001341520.1	GCA_023887425.1	S	clinical	2019	11	12	USA	Homo sapiens
PDT001341521.1	GCA_023887445.1	S	clinical	2020	3	12	USA	Homo sapiens
PDT001341522.1	GCA_023887475.1	S	clinical	2020	8	16	USA	Homo sapiens
PDT001341523.1	GCA_023887465.1	S	clinical	2020	8	25	USA	Homo sapiens
PDT001341524.1	GCA_023887505.1	S	clinical	2019	12	3	USA	Homo sapiens
PDT001341525.1	GCA_023887525.1	S	clinical	2020	3	10	USA	Homo sapiens
PDT001341526.1	GCA_023887565.1	R	clinical	2020	3	12	USA	Homo sapiens
PDT001341527.1	GCA_023887545.1	S	clinical	2020	8	6	USA	Homo sapiens
PDT001341528.1	GCA_023887555.1	S	clinical	2020	8	4	USA	Homo sapiens
PDT001341529.1	GCA_023887605.1	S	clinical	2020	9	24	USA	Homo sapiens
PDT001341530.1	GCA_023887615.1	R	clinical	2020	8	14	USA	Homo sapiens
PDT001341531.1	GCA_023889425.1	R	clinical	2020	1	8	USA	Homo sapiens
PDT001341532.1	GCA_023889445.1	R	clinical	2020	5	11	USA	Homo sapiens
PDT001341533.1	GCA_023889455.1	S	clinical	2020	6	11	USA	Homo sapiens
PDT001341534.1	GCA_023889485.1	S	clinical	2020	2	19	USA	Homo sapiens
PDT001341535.1	GCA_023889505.1	S	clinical	2020	2	5	USA	Homo sapiens
PDT001341536.1	GCA_023889525.1	R	clinical	2020	8	18	USA	Homo sapiens
PDT001341537.1	GCA_023889545.1	S	clinical	2019	12	27	USA	Homo sapiens
PDT001341538.1	GCA_023889565.1	S	clinical	2020	3	5	USA	Homo sapiens
PDT001341539.1	GCA_023889585.1	R	clinical	2020	5	8	USA	Homo sapiens
PDT001341540.1	GCA_023889595.1	R	clinical	2020	2	25	USA	Homo sapiens
PDT001341541.1	GCA_023889605.1	R	clinical	2019	11	12	USA	Homo sapiens
PDT001341542.1	GCA_023889645.1	R	clinical	2020	9	3	USA	Homo sapiens
PDT001341543.1	GCA_023889665.1	S	clinical	2020	8	20	USA	Homo sapiens
PDT001341544.1	GCA_023889675.1	S	clinical	2020	8	8	USA	Homo sapiens
PDT001341545.1	GCA_023889685.1	R	clinical	2020	7	29	USA	Homo sapiens
PDT001341546.1	GCA_023889725.1	R	clinical	2020	8	3	USA	Homo sapiens
PDT001341547.1	GCA_023889745.1	R	clinical	2020	5	21	USA	Homo sapiens
PDT001341548.1	GCA_023889765.1	R	clinical	2020	9	30	USA	Homo sapiens
PDT001341549.1	GCA_023889775.1	S	clinical	2020	2	18	USA	Homo sapiens
PDT001341550.1	GCA_023889795.1	S	clinical	2020	9	26	USA	Homo sapiens
PDT001341551.1	GCA_023889825.1	R	clinical	2020	8	19	USA	Homo sapiens
PDT001341552.1	GCA_023889845.1	S	clinical	2020	9	30	USA	Homo sapiens
PDT001341553.1	GCA_023889865.1	S	clinical	2020	6	1	USA	Homo sapiens
PDT001341554.1	GCA_023889885.1	R	clinical	2020	2	3	USA	Homo sapiens
PDT001341555.1	GCA_023889905.1	S	clinical	2019	10	9	USA	Homo sapiens
PDT001341556.1	GCA_023889915.1	S	clinical	2020	8	11	USA	Homo sapiens
PDT001341557.1	GCA_023889945.1	R	clinical	2020	5	8	USA	Homo sapiens
PDT001341558.1	GCA_023889965.1	S	clinical	2020	9	29	USA	Homo sapiens
PDT001341559.1	GCA_023889985.1	S	clinical	2020	9	22	USA	Homo sapiens
PDT001341560.1	GCA_023889995.1	S	clinical	2020	9	17	USA	Homo sapiens
PDT001341561.1	GCA_023890025.1	S	clinical	2019	10	11	USA	Homo sapiens
PDT001341562.1	GCA_023890045.1	R	clinical	2020	8	6	USA	Homo sapiens
PDT001341563.1	GCA_023890065.1	S	clinical	2020	3	4	USA	Homo sapiens
PDT001341564.1	GCA_023890085.1	R	clinical	2020	5	9	USA	Homo sapiens
PDT001341565.1	GCA_023890105.1	R	clinical	2020	8	21	USA	Homo sapiens
PDT001341566.1	GCA_023890125.1	S	clinical	2019	11	11	USA	Homo sapiens
PDT001341567.1	GCA_023890145.1	S	clinical	2020	8	14	USA	Homo sapiens
PDT001341568.1	GCA_023890165.1	S	clinical	2019	10	7	USA	Homo sapiens
PDT001341569.1	GCA_023890185.1	S	clinical	2020	9	17	USA	Homo sapiens
PDT001341570.1	GCA_023890205.1	R	clinical	2019	12	2	USA	Homo sapiens
PDT001341741.1	GCA_023890225.1	S	clinical	2020	3	6	USA	Homo sapiens
PDT001341742.1	GCA_023890235.1	R	clinical	2020	9	28	USA	Homo sapiens
PDT001341743.1	GCA_023890265.1	S	clinical	2020	2	3	USA	Homo sapiens
PDT001341744.1	GCA_023890285.1	R	clinical	2020	8	7	USA	Homo sapiens
PDT001341745.1	GCA_023890295.1	S	clinical	2020	9	23	USA	Homo sapiens
PDT001341746.1	GCA_023890325.1	S	clinical	2020	8	11	USA	Homo sapiens
PDT001341747.1	GCA_023890345.1	S	clinical	2020	6	2	USA	Homo sapiens
PDT001341748.1	GCA_023890365.1	R	clinical	2020	2	12	USA	Homo sapiens
PDT001341749.1	GCA_023890385.1	S	clinical	2020	1	15	USA	Homo sapiens
PDT001341750.1	GCA_023890395.1	R	clinical	2020	8	17	USA	Homo sapiens
PDT001341751.1	GCA_023890425.1	S	clinical	2020	8	20	USA	Homo sapiens
PDT001341752.1	GCA_023890445.1	R	clinical	2020	1	16	USA	Homo sapiens
PDT001341753.1	GCA_023890465.1	R	clinical	2020	1	28	USA	Homo sapiens
PDT001341754.1	GCA_023890485.1	S	clinical	2020	3	18	USA	Homo sapiens
PDT001341755.1	GCA_023890495.1	S	clinical	2020	9	21	USA	Homo sapiens
PDT001341756.1	GCA_023890525.1	S	clinical	2020	2	14	USA	Homo sapiens
PDT001341757.1	GCA_023890545.1	R	clinical	2019	12	31	USA	Homo sapiens
PDT001341758.1	GCA_023890555.1	R	clinical	2020	6	10	USA	Homo sapiens
PDT001341759.1	GCA_023890585.1	S	clinical	2020	6	22	USA	Homo sapiens
PDT001341760.1	GCA_023890605.1	S	clinical	2019	12	13	USA	Homo sapiens
PDT001341761.1	GCA_023890625.1	R	clinical	2020	1	27	USA	Homo sapiens
PDT001341762.1	GCA_023890645.1	S	clinical	2020	8	7	USA	Homo sapiens
PDT001341763.1	GCA_023890665.1	S	clinical	2020	9	24	USA	Homo sapiens
PDT001341764.1	GCA_023890685.1	S	clinical	2020	9	30	USA	Homo sapiens
PDT001341765.1	GCA_023890705.1	S	clinical	2020	9	4	USA	Homo sapiens
PDT001341766.1	GCA_023890725.1	S	clinical	2020	5	30	USA	Homo sapiens
PDT001341767.1	GCA_023890745.1	S	clinical	2020	8	12	USA	Homo sapiens
PDT001341768.1	GCA_023890755.1	R	clinical	2019	11	13	USA	Homo sapiens
PDT001341769.1	GCA_023890805.1	R	clinical	2020	8	25	USA	Homo sapiens
PDT001341770.1	GCA_023890945.1	S	clinical	2020	5	22	USA	Homo sapiens
PDT001341771.1	GCA_023890955.1	S	clinical	2020	9	29	USA	Homo sapiens
PDT001341772.1	GCA_023890965.1	S	clinical	2020	6	11	USA	Homo sapiens
PDT001341773.1	GCA_023890985.1	R	clinical	2020	9	17	USA	Homo sapiens
PDT001341774.1	GCA_023891025.1	S	clinical	2020	9	28	USA	Homo sapiens
PDT001341775.1	GCA_023891045.1	S	clinical	2019	10	11	USA	Homo sapiens
PDT001341776.1	GCA_023891065.1	S	clinical	2020	9	21	USA	Homo sapiens
PDT001341777.1	GCA_023891085.1	S	clinical	2020	9	28	USA	Homo sapiens
PDT001341778.1	GCA_023891095.1	S	clinical	2020	9	24	USA	Homo sapiens
PDT001341779.1	GCA_023891125.1	R	clinical	2020	8	14	USA	Homo sapiens
PDT001341780.1	GCA_023891145.1	S	clinical	2020	6	2	USA	Homo sapiens
PDT001341781.1	GCA_023891165.1	R	clinical	2020	5	29	USA	Homo sapiens
PDT001341782.1	GCA_023891185.1	S	clinical	2020	9	29	USA	Homo sapiens
PDT001341783.1	GCA_023891205.1	R	clinical	2019	12	16	USA	Homo sapiens
PDT001341784.1	GCA_023891225.1	S	clinical	2020	1	21	USA	Homo sapiens
PDT001341785.1	GCA_023891245.1	S	clinical	2020	8	17	USA	Homo sapiens
[truncated: 911 more rows]
